# Supplementary material for: A new species of terrestrial frog of the genus Noblella Barbour, 1930 (Amphibia: Strabomantidae) from the Llanganates-Sangay Ecological Corridor, Tungurahua, Ecuador
Source: PeerJ. 2019 Aug 12;7:e7405. doi: 10.7717/peerj.7405 (PMC6694786; doi:10.7717/peerj.7405)
Supplement: Supplemental Information 3 [file peerj-07-7405-s003.nex]

#NEXUS

begin data;
dimensions ntax=67 nchar=3751;
format datatype = dna gap = - missing =?;
matrix

Barycholos_pulcher_EU186727_KU217781   --------------------------TGAGGTTTATTTCCCTCGTAACAATGCTGTGGAGTGGAAGCCTCACTGTTCTGCATGTGACGTGTGTAATTCCTCCAAAAATTGGAGTAAGCGAAAGGGAACAATGCAGCAAAATGCTCTTATCAAAAAGAGGAAACTCGGCGTGGAACATGGAAAGCCGAAGAACAAAAATAGAAAAATGTCACCCCTTTGGAAGAAGAATAGGACTCTGACTCAAATCAAGAACATTTGCAAACACTTCCATCTTGATTCCAATTTACTGGTTGTTGACTATCCTTCTGACTTTACCAAGTCTGTCACATGCCAGGTGTGTGAACACATATTGTCTGATCCAGTACAAACCTCATGCAAACATTTGTTCTGTAGGATTTGCATCCTCAAATACTTCAAGATGATGGGTTGCTACTGCCCATCTTGCAGACACACTTGCTTCCCAACTGACCTTGTGCCACCTGTGAAGTCCTTTCTTAACATTTTAAACTCCTTGGTCCTAAAGTGCTCAGTCACTGGATGTGATGAGGAAATCCTTCTTGGAAAATACTCTCAACATATCTCTCAACATAAAGAAATCAAAGGGAAAGATGTC------------------------------------------------------------------------------------------------------------------------------------------------------------------------------------------------------------------------------------------------------------------------------------------------------------------------------------------------------------------------------------------------------------------------------------------------------------------------------------------------------------------------------------GCTTAACCGTAAAC-TTTTATTTACTAATACA------TCGCCAGAGAATTACGAGC-TAAGCTTAAAACCCAAAGGACTTGACGGTGTCCCATATCCCCCTAGAGGAGCCTGTCCCATAATCGATGATCCCCGCTTTACCTTACCATTTTTTG--CCTTTCAGCTTGTATACTTCCGTCAT--GCTTACCACGTGA-GCGACCCTA--AGTAAGCCCAATGTTCTAACCAAACAAT----------TA-GTCAGGTCAAGGTGCAGCAGATAAAATGGC-GGGAGATGGGCTACACTTTCT-ATTGTAGAAGA-CACGGATGATCAT-CATGCAACG-AGATCAGAAGGTGGATTTAGTAGTAAAAAGAAAGAA-GAGTGTTCTTTTTAAC-CCGGCACT-GGGGCGTGTACACACCGCCC--GTCACCCTCTTCGAAAATTTAACGTAA-AGTACTTAACACCTAAATA---TCATAGAGAAGAGGCAAGTC----------------------------------------------------------------------------------------------------------------------------TTTGGGTCCTCAGTTTCCTTTCAGTGGCATCGATGATCGGGAAAACTGGCCTATTGTCTTCTACAACAGAACCTGCCAATGCGGGGGAAACTTCATGGGCTACAATTGCGGCGATTGCAAATTTGGTTTCATTGGCTCCAACTGTACGGTGAGAAGAACGATGATCAGGAAAGAGATCTTCAAGATGACAGCGGCGGAGAAGGACAAGTTCATCGCCTACCTCAATCTGGCCAAACGCACCGTCAGCCCGGACTATGTCATCGCCACTGGGACCTACGAGCAAATGAATAATGGTTCCAATCCACTTTTTGCCGACATCAGCGTGTACGACTTGTTTGTTTGGCTGCACTATTACGCCTCTAGGGACTCCTTCCTAGAAGGTGACCTTGTATGGAGAGCTATTGACTTTGCCCATGAAGCGCCAGCCTTTTTACCCTGGCATAGGTTCTTCTTGCTTCACTGGGAGCATGAAATTCAGAAGCTTGCTGGTGAT---------------------------------------------------------------------------------------------------------------------------------------------------------------------------------------------------------------------------------------------------------------------------------------------------------------------------------------------------------------------------------------------------------TTCAAGAAAGGAATTTTAGTCCCGCTTAAAG--TTAAACAAGTCC-AAATTAAACAC--TCACCACACTTTAAAGTAACTCAAATAAGGTACAGCTTATTTGAGCCAGGGCACAACCTACACCAAAGGGTAA----ACAAAGTACTACGGCAA-ACCTGTGGGCCTAATAGCAGCCATCAA-ATAAAAAGCGTTAAAGCTTACCTGCC---AACACTAACTAATTTCAT--CACAAAAAC-TGAACCCT----TCACCAATATTGAATTTCTCTATATTTGT--ATAGAACTAATAATGTTAAAACTAGTAATAAGAAA------TTTTTCTCTTA-AGTGTAAGTATTTACTCAAA---------------TTTATTAACGT--TTTTAACCCTAAAGTAATAA-CCCATTACATTAAAAAACAC---TACTACCTTTTA-CGTAAACCTAACTCAAGAACACTTCAAGCAAAGATTAAATGAGAAA-AAAGGAACTCGGCAAAT-ATTGATATCGCCTGTTTACC-AAAAACATCGCCTCTTGACCTT---ATATGAGGTCCAGCCTGCCCAGTGAA------TATTCAACGGCCGCGGTATCCTAACCGTGCGAAGGTAGCACAATCACTTGTCTTTTAATTAGAGACTGGTATGAATGGCATCACGAATATCCAACTGTCTCTTTTCTCCAACCATTGAAACTAATCTCCCCGTGAAAAAGCAGGGATAATGATATAAGACGAGAAGACCCTATGAAGCTTTAAACCAAAT-TATA--------------------------TATATAGTACTATATT----------------TCTATAATAAGGTTTTCGGTTGGGGCGACCTTGGAGAACAATATATCCTCCAATTTGAATAAGAAATAACTTTCCTAAACTATATGCCACAGCTTTAAGTATCAAT-AAA-TGACATTCATTGACCCAGCT-TTCTGATCAACGAACCAAGTTACTCTAGGGATAACAGCGCAATCTTCTTCGAGAGTACATATCGACAAGAAGGTTTACGACCTCGATGTTGGATCAGGGTGACCTTGTGGCGCAGCCGCTACAAAAGGTTCGTTTGTTCAA-CGATTAA
Bryophryne_cophites_KU173497_EF493537   ----------------------------------ATTTCCCTCGTAACAATGCTGTGGCGTGGAAGCCTCACTGTTCCGCATGTGATGTTTGCAATTCCTCCAAAAATTGGGGTAAGCGAAAGGGAACAATGCACCAAAACTCTCTCATCAAAAAGAGGAAACTCGGTGTGGAACATGGA---AAGATGAACAAAAATGGAAAACTCTCACCCCTTTGGAAGAAGAATAGGACCCTGAATCAGATCAAGAACATTTGCAAACACTCCCACCTTGATTCCAATTTACTGGTTGTTGACTATCCTTCAGATTTCATTAAGTCGGTCACGTGCCAGGTGTGTGAACACATATTGTCTGATCCAGTGCAAACCTCATGCAAACATTTGTTCTGCAGGATCTGCATCCTCAAATACTTCAAGATCATGGGTTGCTACTGCCCATCTTGCAGACACACTTGCTTCCCAACAGACCTTGTGCAACCTGTGAAGTCCTTTCTTAACATTTTAAACTCCCTGGTCATAAAATGCACAGTGACTGGATGTGACCAGGAAATTCTGCTTGGAAAGTTCTCTCACCATATCTCTCAACATAAAGAAATCAAAGGTAAAGATGCCTATGCCCACATCAACAAAGGATGGAT-CCTAAGAAATTCTCTAAACACAAAGGCTTGGTCCTGACCTTAAAGTCAATTGTTACCCGACTTACACATGCAAGTCTCCACACCCCTG-TGAATAC-GCCC-TTACC---TTTATTTTAAA--GATGAGGAGCAGGTATCAGGCACAA--TTTTTGCCCAAAACACCTAGCCA-CGCCACACCTACAAGGGCACTCAGCA-GTGATTAACATTGA-GTATAAACGCCAGTTTGACTCAGTCACGGTAAAC-AGAGCCGGCAAAT-ATGGTGCCAGCCGCCGCGGTTACACCATCAAGACTCAAATTGACATT--CATCGGCGTAAAGCGTGATTAAACCAACTCCCTTAA-----ACTAGAGCAAAACTTAAAC-TAAGCTGTAACACGCCTGTCAT-TAAGAAGTCCAAATAACGAAAGCTGCCCTAAT-TAGAACCACTTGAATTCACGACAACTAGAACACAAACTGGGATTAGATACCCCACTATGTCTAGTCGTAAAC-TTTAATTTACATTTCAT------TCGCCAGGGTACTACGAGCTAAAGCTTAAAACCCAAAGGACTTGACGGTGTTTCATATCCAACTAGAGGAGCCTGTCCTATAATTGATAACCCCCGCTTAACCTCACCACCCCTAG--CCAATCAGCTTGTATACTTCCGTCGTCAGCTTACCACGTGA-GCGAACTTC--AGTAAGCATAATGGC----CCCACCAA-----------TACGTCAGGTCAAAGTGCAGCATATGGGGTGGG-AAGAGATGGGCTACACTCTCT-AACATAGAATA-AACAAAAGACCT--AATGAAACTTAGATCTGAAGGCGGATTTAGCAGTAAAAAGAGAATA-GAGTGCTCTTTTTAAC-TAGGCACT-GAAACGTGTACACACCGCCC--GTCACCCTCTTCAAATATATACTTCC--TGTATTTAACCCCACACC----CATTAAAGAAGAGGCAAGTCGTAACATGGTAAGTATACCGGAAGGTGTGCTTGGAAAGAAATATAGCTTAAT-TAAAGCCCCTCGCTTACACCAAGGAGAATGTCTGTTAAATCAGCC-TATTTCGA-----------------TTCAGGTCCTCAATTTCCCTTTAGTGGCATTGACGATAGGGAAAACTGGCCTATTGTCTTCTACAACAGGACCTGCCAATGCCGAGGCAACTTCATGGGCTACAATTGCGGCGATTGCAAATTTGGTTTCATCGGCCCCAACTGTACGGTGAGAAGAACGATAATCAGGAAGGAGATCTTCAAGATGACTGTGGCGGAGAAGGACAAGTTCATCGCCTACCTCAATCTGGCCAAACGCACCGTCAGCCCAGACTATGTCATTGCTACTGGGACCTACGAGCAAATGAATAATGGTTCCAACCCACTTTTTGCGGACATCAGCGTGTACGACCTGTTTGTGTGGCTGCACTATTACGCCTATAGGG-----------------------------------------------------------------------------------------------------------------------------------------------------GCCAAAAATCTAGCCTAACACAACTAAA------------AACCCTCTCCCTAAACTAAAATATTCTTAATAATAAGTAAAGACGATTGAAAATTTAATCTG-AGCTGCAATCCTGTACCGCAAGGGAAAGAATGAAATATAA-TAAAAACAATTT---AAGCACAAAAAA--GTAGAGACC-TCCCTCGTACCTTTTGCATCATGGTTTAACTAGTCTACC-TTAGCAAAAAGACCTTAAAGCTAAACTCCCCGAAACTAAGTGAGCTATTTAAAGACAGCTCACT-GAGCAAATTCATCTCTGTTGCAAAAGAGTGGAAAGATCCTTAAATAGAGGCGACACACCTAACGAACTTAGTGATAGCTGGTTACTCAGGAAAAGAATTTTAGTTCTACCTA-AA--CATCCTACAATA-AAATAAAATTT--ATACTTTACTTTAGAGCAATTCAAATAAGGTTCAGCTTATTTGATATAGGACACAACCTCAACTAACGGGTAA-TCTTTAT---ATTATTATAA-CCCAGTTGGCCTAATAGCAGCCACC---ATTAAAAGCGTCATAGCTTACTTCTT---TCACTTCAACAATAACTTT-AATTTTACC--AAACCCT----TCATCAATACTGAGTAATTCTATATTTCT--ATAGAAGATTTTCTGTTAAAACTAGTAATAAGAAAATA---ATTTTCTCCAC--ATGCAAGCATAAGTCAGTCTGTA-CCCAACACTGACAATTAATAGA--CCTAAACCTAAAGTAGCAA---CCCCACAAGAAAACACTA---CCCCCCCACTC--TATTAACCTAACACAAGAGCATCCCAGG-AAAGATTTTAAAAAAAA-GAAGGAACTCGGCAAAC-ACTAATCCCGCCTGTTTACC-AAAAACATCGCCTTTTGACATCTTCATAAAAGGTCCAGCCTGCCCAGTGACT---TTTGTTCAACGGCCGCGGTATCCTAACCGTGCAAAGGTAGCGTAATCACTTGTTTTTTAAATAAAGACTAGTATGAAAGGCATCACGAGGATAAAGCTGTCTCCTTTTTTTGATCAGTGAAACTAATCTTCCCGTGAAGAAGCGGGAATATTTAAATAAGACGAAAAGACCCTATGGAGCTTTAAACATTAT-AGCATATGTT-----------------------AAATTATCCCCACCTCAAGCA-----TCATTGACTATAA-GTTTTCGGTTGGGGCGACCACGGAGCAAAACAAACCCTCCAAGTTGAT-TAT-------ATCCCTAAGCCCAGAGCTACAGCTCCAAGCATTAAT-AAATTAACATCAATTGACCCAGTA-TTCTGACCAACGAACCAAGTTACCCTAGGGATAACAGCGCAATCTACTTCAAGAGCCCTTATCGACAAGTGGGTTTACGACCTCGATGTTGGATCAGGATGTCCTAGTGGTGTAGCCGCTACTTTAGGT--------------------
Craugastor_longirostris_QCAZ19764   -----AAAGTTCAGCCCATCCTTCAGTGAGGTATATTTTCCACGTAACAATGCTGTGGAGTGGAAGCCTCACTGTTCCACATGTGACGTTTGCAATTCATCCAAAAATTGGGGTAAGCGAAAGGGAACAATAAACCAAAACTCTCTCATCAAAAAGAGGAAAATGAGTGTGGAACATGGG---AAGAAGAGCAAAAATGGCAAAATCTCACCCCTCTGGAAGAAGACTAGAACCCTGGATCAAATCAAAAACAAGTGCAAACACTTCCACCTTGACTCCAATTTACTGGTTGTTGACTATCCTTCCGATTTCACAAAGTCAGTCACGTGCCAAGTGTGCGAACATATATTGTCTGATCCAGTGCAAACCTCATGCAAGCATTTGTTCTGCAGGATTTGCATCCTCAAATACTTCAAGATCATGGGTTGCTACTGCCCAGCTTGCAGACATACTTGTTTCCCAACAGACCTTGTACCGCCTGTCAAGTCCTTTCTTAACATTTTAAACTCATTGGTGTTAAAGTGCACAGTGACTGGATGTGATGAGGAAATTTTGCTCGCAAAATACTCTCAACATATCTCCAAACATAAAGAAATGAAGGGTAAAGAGGCATATGTCCATATCAACAAAGGA------------------------------------------------------------------------------------------------------------------------------------------------------------------------------------------------------------------------------------------------------------------------------------------------------------------------------------------------------------------------------------------------------------------------------------------------------------------------------------------------------------------------------------------------------------------------------------------------------------------------------------------------------------------------------------------------------------------------------------------------------------------------------------------------------------------------------------------------------------------------------------------------------------------------------------------------------------------------------------------------------------------------------------------------------------------------------------------------------------------------------------------------------------------------------------------------------------------------------------------------------------------------------------------------------------------------------------------------------------------------------------------------------------------------------------------------------------------------------------------------------------------------------------------------------------------------------------------------------------------------------------------------------------------------------------------------------------------------------------------------------------------------------------------------------------------------------------------------------------------------------------------------------------------------------------------------------------------------------------------------------------------------------------------------------------------------------ACTTACGAAAAGAATATTAGTTCCACCTAAAG---TTGCTTACACA-CTTCCCAATG------CTTAACTTTAGAGTAACTCAAATAGGGTACAGCCTATTTGAAACAGGACACAACCTAAACTGGAGGGTAA-TTTAATGCTTTTACTCCCAA-GCAAGTAGGCCTAAAAGCAGCCATCTT-TTAAAATGCGTCAAAGCTTAGCTAAG-----CCAGCACCCATCTCATA-AATAATACA--CAACCCC----CTACCAATAGTAAGTAGTTCTATAAACT---ATAGAAAATATTATGCTAAAACTAGTAACAAGAAGGAACAACCCTTCTCTTT-TATACAAACATAAACCAGCTTTGGATAAACCACTGGTAATTAACAG---CCCTAAATAATAATAGTAA---CATCTCCAGAAACCCCTA--TTA-ATATATTC--TGTTAACCTAACACAAGAGTATAACAAG-AAAGATTAAAAGAGGAG-GAAGGAACTCGGCAAACTAACAATCCCGCCTGTTTACC-AAAAACATCGCCTCCTGGCCAC---ATAGGAGGTCCAGCCTGCCCAGTGAGT-----AATTTAACGGCCGCGGTATACTGACCGTGCAAAGGTAGCGCAATCACTTGTTCCTTAAATAGGGACCCGTATGAATGGCATCACGAGGATTTAACTGTCTCCCCCCTCTAATCTGTGAAACTAATCTCCCTGTGAAAAAGCAGGGATAATTACATAAGACGAGAAGACCCTATGGAACTTTAAAC-AAAT-AATACTTGCTTTTTCCCCTCTCAC-TTTTCCGAAGACAAACACCTATAAGCATA--------CTAATTAGAA-GTTTTCGGTTGGGGTGACCGCGGAGAAGAACATATCCTCCGCGATGGA-AAGG--CTGAACCTATTAAATATAAGCCACAGCTTTAAAAATCAG--AA----------------------------------------------------------------------------------------------------------------------------------------------------------------------------
Eleutherodactylus_cooki_gi_148912585_gb_EF493539_1_   -------------------------------------------------------------------------------------------------------------------------------------------------------------------------------------------------------------------------------------------------------------------------------------------------------------------------------------------------------------------------------------------------------------------------------------------------------------------------------------------------------------------------------------------------------------------------------------------------------------------------------------------------------------------------------AACACAAAGGCTTGGTCCTGACCTTGAAATCAATTACTACTTAACCTACACATGCAAGTCTCCGCATCCCTG-TGAGAAC-GCCCATAAAC----CCTCATGAGT--TTAAAGGAGCAGGTATCAGGCTCAC----CTCGCCCAAGACACCTAGCCT-TGCCACACCCACAAGGGTACTCAGCA-GTGACTAATATTGAATCATGAGCAACAGCTCGATTCAGTCAAAGTATTT-AGGGCCGGCCAAC-TTGGTGCCAGCTGCCGCGGCTAAACCATG-GTGCCCAAATTGATTTC--CATCGGCGTAAAGCGTGGTTAAAG-ATTTCCTAAAA------CTAGAGCTAAACCCGGATATTTACAGTAAAATACTTATCCC-AAGGAAACGC-ATTAACGAAAGTCGCTCTACT--TAATTCACTTGAACCCACGAAAGCTAGGACATAAACTGGGATTTGATACCCCACTATACCTTGCCGTAAAC-TTTTACTTACACCACAACC----CCGCCAGGGAACTACGAGC-AAAGCTTAAAACCCAAAGGACTTGACGGTG-CCCATATCCCACTAGAGGAGCCTGTCCTATAATCGATGATCCCCGTTTAACCTCACCACTCCTAG--CCTATCAGCCTGTATATTTCCGTCGTAAACTAACCACATGA-GTGAAACTC--AGTTAGTTCCAGGACCCCACCCGTCAG-----------CACGTCAGGTCAAAATGCAGCAAATGAAGTGGA-AAGAGATTGGCTACACTTTTT-AACTTAAAAGA-AACGAAAGACAATTAATGAAACTTT-GTCAGAAGGTGGATTTAGCAGTAAAAAGAATTCA-TAATATTCATTTGAAT-CTGGCACT-GGAGCGTGTACAAACCGCCC--GTCACCCTCTTCGACAAAGACCAAAAC-AGTATTTAACAAAATATTTT-TCCCCAGAGAAGAGGTAAGTCGTAACATGGTAAGTATACCGGAAGGTGTACTTGGAACAAACTATAGCTTAGT-TAAAGCATCTTGCTTACACCAAGAAG-ACGTCTTCTA-AACAGGACTGTTTTGA---------------------------------------------------------------------------------------------------------------------------------------------------------------------------------------------------------------------------------------------------------------------------------------------------------------------------------------------------------------------------------------------------------------------------------------------------------------------------------------------------------------------------------------------------GCTAAAAACCTAGCCGTAATCTCTACTC-----------TACTACCCCATTCAAACCAAAATATTTTATTTGTTTAGTAAAGACGATTAAAAAATTAATCAG-AGCGATAAATCTGTACCGTAAGGGAAAG-ATGAAATAATAATGAAATATTCATT--AAGCATAAAATA--GTAGAGACTAACCCTCGTACCTTTTGCATCATGGTTTAACTAGTCTAAC-CAAGCAAAAAGA-ATTACAGTTTGACTCCCCGAAACTAAGTGAGCTACTTTAGGACAGCTTCAT-GAGCAAACCCGTCTCTGTTGCAAAAGAGTGGGAAGATCTTAAAGTAGGGGCGATATACCTAACGAACTTAGCGATAGCTGGTTATTCAGGAAATGAATCTTAGTTCAACCTAAAG---TTACTTCAATT-ATAATAAATAA--ACGCTTAACTTTAGAGTTAGTCAAATAAGTCATAGCCTATTTGAAACAGGATACAACCTCCACCTGTGGGTAA----CACAACCTCATTTTTAA-TCAAGTTGGCCTAAGGGCAGCCATCTT-TTGAAAAGCGTCAAAGCTTAATTGTT--ATAACACTATTAATTCCTT--AAACTATCC-AGAACCCC----TCATCAATACTGAATGATCCCATACTTTT--ATGGAACTCTCTATGTTAAAACGAGTAACAAGATATCA---ACTCTCTCTTACTATGTAAGCACACATCAGAACAGA-AAATCTACTGACCCGTAACAG---CCATAAACCCTAGTAACAC---CACATCAAGAAAATCCTA---CTCACACAAC---TGTTAACCTAACACAAGAACATAAAAAG-AAAGATTATAAGAAAAA-GAAGGAACTCGGCAAAT-TCTGATTCCGCCTGTTTACC-AAAAACATCGCCTCCTGCTAGCCT-ATAGGAGGTCCAGCCTGCCCAGTGACC----TAGTTTAACGGCCGCGGTATCCTAACCGTGCGAAGGTAGCGTAATCACCTGTTTTTTAATTAAAGACCTGTATCAAAGGCATCACGAGAATCGCACTGTCTCCTTTTTCCAATCAGTGAAACTAATCTCCCCGTGAAAAAGCGGGGATAACTATACAAGACGAGAAGACCCTTTGGAGCTTCAAACAAAGT-AATATATTCCCCCCCCCCCCCCC----------------CCCCACCTATATAAAACAGCATCTATATTACAA-ATCTTCGGTTGGGGCAACCACGGAGTAAAAATCAACCTCCGAGCTGAA-CGGA----GCTTTCCTAAGCAGAAAGTCACAACTTTATGCATCAAT-AAATTGACA-TTA-TGACCCAATA-TTTTGATTATCGAACTAAGTTACCCTAGGGATAACAGCGCAATCTACTTCGAGAGCCCATATCGACAAGTAGGCTTACGACCTCGATGTTGGATCAAGGTATCCCAGTGGTGCAGCCGCTACTAAAGGTTCGTTTGTTCAA-CGATTAA
Euparkerella_brasiliensis_JX267390   CATCAAAAGTTCAACAATTCCCCTAGTGAGATTTATTTCCCTCGTAACAATGCTGTGGAGTGGAAGCCTCACGGTTCTGCATGTGACGTTTGTAATTCCTCCAAAAATTGGGGGAAGCGAAAGGGAACTATGCACCAAAACTCTCTCATCAAAAAGAGGAAACTCAGTGTGGAACATGGT---AAGAAGAACAAAAATGGAAAAAACTCACCTCTCTGGAAGAAGACTAAAACCCTGAATCAAATCAAGAGCATTTGCAAAAACATCCACCTTGATTCCAATTTACTGGTCATCGACTATCCTTCAGATTTTACAAAGTCAGTCACATGCCAGGTGTGTGAACACATATTGTCTGATCCAGTGCAAACCTCATGCAAACATTTGTTCTGTAGAATTTGCATCCTCAAATACTTCAAGATCATGGGTTGCTACTGCCCATCTTGTAGACATACTTGCTTTCCAACAGACCTTCTACCACCTGTGAAGTCTTTTCTTAACATTTTAAACTCCTTGGTCATAAAGTGCACAGTGACGGGATGTGATGAGGAAATCCTCCTTGGAAAATACTCTCACCATATCTCTCAACATAAAGAAATCAAAGGTAAAGATGCCTATGCTCATATCAACAAAGGA--GA--TCTCACCCCCACTTAAAACACAAGGATCTGGTCCCAACCCTTAAACCAATTACTACTTAACTTACACATGCAAGTCTCAGCGCACCAG-TGAGAAA-GCCC------C--TACCACAA-----AGTAGGGAGCGGGTATCAGGCACAG-TAATTTGCCCACGACACCTAGCCC-CGCCACACCCACAAGGGCATGCAGCA-GTGATTAATATTAAGACATAAACGCCAGTTTGACTTAGTTATAGTATTA-AGAGCCGGCCAAT-CCGGTGCCAGCCGCCGCGGTTACACCGCTGAGGCTCAAGTTGGTTTA--CTTCGGCGTAAAGCGTGGTTAAAG-CTATTATCTCG-----ATTAAGACTAAACTCAAGC-TAAACTGTTTAAAGTCTTGCTTCCAGGAAAATC-ATAAACGAAAGTTGTCTTAAC-TTCCTCTTCTTGAACCCACGACAACTAGGACACAAACTGGGATTAGATACCCCACTATGCC----------------------------------------------------------------------------------------------------------------------------------------------------------------------------------------------------------------------------------------------------------------------------------------------------------------------------------------------------------------------------------------------------------------------------------------------------------------------------------------------------------------------------------------------------------------------------------------------------------------------GTTATATCTACCTCACCTTCGGGTCCTCAATTTCCCTTTAGTGGCATTGACGATAGGGAAAACTGGCCTATTGTTTTCTACAACAGGACCTGCCAGTGCCGGGGCAACTTCATGGGCTACAATTGTGGCGATTGCAAATTTGGTTTCACTGGACCCAACTGTACGGTGAGAAGAACAATGGTCCGAAAAGAGATCTTCAAGATGACTGCGGCAGAGAAGGACAAGTTCATCGCCTACCTCAATCTGGCCAAACGCACTGTMAGTCCAGACTATGTCATCGCTACTGGGACCTACGAGCAAATGAATAATGGTTCCAACCCACTTTTTGCAGATATCAGCGTGTACGACCTGTTTGTGTGGCTGCACTATTACGCCTCTAGGGATTCATTTCTAGAAGGTGACCTTGTGTGGAGAAATGTTGACTTTGCYCACGAAGCACCAGCCTTTTTACCCTGGCACAGGTTTTTCTTRCTTCACTGGGAGCATGAAATTCAGAAGCTTGCAGGTGAC--------------------------------------------------------------------------------------------------------------------------------------------------------------------------------------------------------------------------------------------------------------------------------------------------------------------------------------------------------------------------------------------------------ACTTAAGAAAAGAATTTTAGTTCAGCCTAAAG---CTTCTTCAGCT-CCTCAAAGCAA--CCCTTAAACTTTAGAGCAATTCAAATAAGGTACAGCTTATTTGAACAAGGACACAACCTAATCTAACGGGTAA----CTAACCATACACAG----CCCAGTTGGCCTAAAAGCAGCCATCA--TCTAAAAGCGTCAAAGCCTAACACAA-CCCCTACACACCAATTCCTTC-ACCCCCCTC--CAACCCT----TAACCCATATTAAGTACTTCTATGCCTCC--ATAGAAATTTTTATGTTAAAACTAGTAACATGAAACCA----CCTTCTCCT--AATGCAAACATAAATCAGACAGAA-ACCCGCACTGATAATTAACA---------ACCCAAAACAGCAA---CCTCACAAGAAAACCCTG---CCTCAACCCT---CGTTAACCTAACACAAGAGCATTTCAAG--AAGATTAAAAGAAAGA-GAAGGAACTCGGCAAAT-AATGATCTCGCCTGTTTACC-AAAAACATCGCCTCTTGCACCC---ATAAGAGGTCCAGCCTGCCCAGTGACT----CTGTTCAACGGCCGCGGTACTCTGACCGCGCGAAGGTAGCGTAATCACTTGTTTTTTAAATGAAGACTAGTATGAAAGGCATCACGAAAATCAAACTGTCTCCTCTTTCCAATCAGTGAAACTAATCTCCCCGTGAAGAAGCGGGGATTTCCATATAAGACGAGAAGACCCTACGGAGCTTTAAACT--ACTGGCACTTGCCCATACCTTAAC----CTCACACGAAACTCACCCAAGCATCT-----------CTGCCCACAA-GTTTTAGGTTGGGGCGACCACGGAGAATAAACAACCCTCCATGCTGACACAGA---ACTATTTCTAAGTGAAAACCCACAGGTTTTCAAATCAAC-ATATTGACACTTATTGACCCAGTA-ATCTGATCAACGAACCAAGTTACCCTAGGGATAACAGCGCAATCTACTTTGAGAGCCCATATCGACAAGTAGGCTTACGACCTCGATGTTGGATCAGGATATCCCAGTGGTGCAGCAGCTACTAAAGGTTCGTTTGTTCAA-CGATTAA
Haddadus_binotatus_USNM303077_EF493361   CATCAAAAATTCAACAATTCCTCCAGTGAGGTTTATTTCCCACGTAACAATGCTGTGGAGTGGAAGCCTCACTGTTCCACATGTGACGTTTGCAATTCCTCTAAAAATTGGGGTAAGCGAAAGGGAACAGTACACCAAAACTCTCTCATCAAAAAGAGGAAACTCAGTGTAGAACATGGAAAGATGAAGAACAAAAATGGAAAAACCTCACCCCTCTGGAAGAAGAATAGGACCCTGAATCAAATCAAGAACAATTGTAAACACTTCCACCTTGACTCCAATTTACTGGTTGTTGACTATCCTTCCGATTTTACGAAGTCAGTCACATGCCAGGTGTGTGAGCACATTTTGTCTGATCCAGTGCAAACCTCATGCAAACATTTGTTCTGCAGGATGTGCATCCTCAAATACTTCAAGATGATGGGTTGCTACTGCCCATCTTGCAGACACACTTGCTTCCCAACAGACCTTGCACCACCTGTGAAATCTTTTCTTAACATCTTAAATTCCTTGGTGTTAAAGTGCACAGTGACTGGATGCGATGAGGAAATTTTGCTTGGAAAATACGCTCAACATATCTCCAAACATAAAGAAATAAAAGGTAAAGATGCCTATGTCCAGATC-------------------------------------AAGGTCTGGTCCCAGCCCTTAAATCAATTATTACTAGATTTACACATGCAAGTCTCCGCACCCCTG-TGAATAC-GCCC-TAAAA---TCCCACCCGG---ACTAAGGAGCCGGTATCAGGCACAA-CAATTTGCCCAAGACACCTAGCCT-CGCCACTCCCACAAGGGCATGCAGCA-GTGATTAAAATTGA-ATATTGACATCAGTCAGACTCAGTTAATGTAAGC-AGAACCGGCAAAT-GTGGTGCCAGCCGCCGCGGATACACCACC-AGGCTCAAATTGATTTT-TCACCGGCGTAAAGCGTGATTAAAG-AACTTATTAA------ACTAGGGCTTAACTTAAAC-TAATATGTTATAATTTAGCTTT-AAGGAGAACC-AAACACGAAAGTTACCCTATT-TAACCCCACTTGAACCCACGACATCTAGGACACAAACTGGGATTAGATACCCCACTATGCCTAAATGTAAAC-CTTTATTTACATCACCA------TCGCCCGGATACTACAAGC-CACGCTTAAAAACCAAGGGACTTGACGGTATCTCATACCCCACTAGAGGAGCCTGTCGCACAATCGATAACCCCCGCTAAACCTCACCACTCTTAG-CTTATTCAGCCTGTATACTTCCGTCG-CAGCCTATCATATGA-ATGAATCTT--AATAGGCCAAATGAT---TTTCATCAA-----------TACGTCAGGTCAAAGTGCAGCCAACAGAGCGGA-AGCAGATGGGCTACATTTTCT-AAATTAGACCA-TACGAAAGATTA--AATGAAACA-TAATCAGAAGGTGGATTTAGTAGTAAGGGCAAAGCA-GAGAGCTCCCCTTAATACAGGCACT-GGGATGTGTACAAACCGCCC--GTCACCCTCTTCAAATCTAAACGAT---AGTACTTAACATCATTAA----AACAACAGAAGAGGTAAGTCGTAACATGGTAAGTGTACCGGAAGGTGCTCTTGGAAAGAAACATAGCTTAAT-AAAAGCCCTTCGCTTACACCGAAAAA-ATGTCCACTA-AACAAGACTGTTTCGA---------------------------------------------------------------------------------------------------------------------------------------------------------------------------------------------------------------------------------------------------------------------------------------------------------------------------------------------------------------------------------------------------------------------------------------------------------------------------------------------------------------------------------------------------GCTAAAAACCTAGCTCAACCCCAATT------------TTCCTTTGTAATATAAACTAAAGTATTCTTCTAATCTAGTACAGACGATTGAAAAATTTCTACGTAGCGATAAACT-GTACCGTAAGGGAATG-GTGAAATACA--TGAAACATCTTT---AAGCACTACAAA--GTAGAGACTAATCCTCGTACCTTTTGCATCATGGTTTAACTAGTCTAAT-CAGGCAAAAAGT-CTTAAAGTCTGCCACCCCGAAGCCAAGTGAGCTATCTAAGAACAGCCCTCA-GAGCCAACCCGTCCCTGTTGCAAAAGGGTGGGAAGATTCTTAGATAGAAGTGAAAAGCCTAACGAACTTAGCGATAGCTGGTTGCTCAAGAAAAGAATCTTAGTTCAACCTA-AGCCCCCAACTGTTTC-TGTAAAC-TAA---CCTCTGGCTTTAGAGCAATTCTAATAGGGCACAGCCTGTTAGAAGAAGAATACAGCCTAACCTTATGGGTAA-ACACAAA---GCCCAAGCAA-TTAAGTGGGCCTAATAGCAGCCACCTTAAAATAAAACGTCCAAGCCAAACTGCT----AACGCTTTAAATAACCAA-TTCCCCCT---GAACCCT----TTTACACTACTGAGCTATTCTATGTCCTC--ATAGAAATATTTATGTTAAAACTAGTAATAAGAAAATAG--AATTTCTCTTA-AATGCAAATGTAAATCAGATTTGA-CCCCCCACTGAGCCTTAACAG--CCCCCAATAAATACTAAAAA------CACAAGAAAACTCCT---ATTTATCCCAC--TGTTAACCTGACACAAGAGCATTACAAG-AAAGATTAGAAGAGAAA-GAAGGAACTCGGCAAAC--CTAATTCCGCCTGTTTACC-AAAAACATCGCCTTTTGAAATAT--ATAAGAGGTCCAGCCTGCCCAGTGACT---CATGTTTAACGGCCGCGGTATCCTAACCGCGCAAAGGTAGCACAAGTAATTGTCTTTTAATTGTAGAAGTGAATGAAAGGCACCACGAGGATTAAGCTGTCTCCTTTCTCCAATCAATGAAACTAATCTTCTCGTGAAAAAGCGAGAATAACCCCATAAGACGAAAAGACCCTATGGAGCTTTAAAC--AACTAACACCTGCTC----------------------ACAGTACCCCGAGCACC------------CTGATTACAA-GTTTTTGGTTGGGGCGACCACGGAGCACAACACACCCCCCGCGTTGAA---GA---CACTTCGTAAATAAATAAGCAACAGCTTTATGAATCAAT-AAATTGACA-CAATTGACCCAATA-TTTTGATCAACGAACCCAGTTACCCTAGGGATAACAGCGCCATCCGCTTCAAGAGCACACATCGACAAGCGGGCTTACGACCTCGATGTTGGATCCGGGTAACCAAGTGGAGTAACTTCTACTTAAGGTTCGTTTGTTCAA-CGATTAA
Holoaden_bradei_USNM207945_EF493378   ------------------------------------------------------GTGGAGTGGAAGCCTCACTGTTCTGCATGTGACGTTTGCAATCCCTCCAAAAATTGGGGGAAGCGAAAGGGAACAATGCACCAAAACTCTCTCATCAAAAAGAGGAAACTCAGTGTGGAACACGGA---ATGAAGAACAACAATGGAAAAAACTCACCTCTCTGGAAGAAGAATAGGACCCTGAATCAAATCAAGAACATTTGCAAACACATCCACCTTGATTCTAATTTACTGGTCGTTGACTATCCTTCAGATTTTACAAAGTCAGTCACGTGCCAGGTGTGTGAACACATATTGTCTGATCCAGTGCAAACCTCATGCAAACATTTGTTCTGCAGAATTTGCATTCTCAAATACTTCAAGATCATGGGTTGCTACTGCCCATCTTGCAGACATACTTGTTTTCCAACAGACCTTGTACCACCTGTGAAGTCTTTTCTTAACATTTTAAACTCCTTGGTCTTAAAGTGCACAGTGACTGGATGTGATGAGGAAATCCTCCTCGGAAAATACTCTCGGCATATCTCTCAACATACAGAAATCAAAGGTAAAGATGCCTATGCCCATATCA--------------------CCCCACT-AAAACACAAGGGCCTGGTCCCAACCCTACTATCAATCTTTACTTAACTTACACATGCAAGCCTCAACACCCCCG-TGAAAAC-GCCC-TTAAA---CCCCGCCCGGG--AATAAGGAGCTGGTATCAGGCACAA--TACCCGCCCAAAACACCTAGCCA-CGCCACACCCACAAGGGTACTCAGCA-GTGATTAACATTGA-GCATAAACGTCAGTTTGACTCAGTTAGAGTAACT-AGGGCCGGCAAAT-CCGGTGCCAGCCGCCGCGGATACACCGTA-AGGCCCAAATTGA-TAT--CAACGGCGTAAAGCGTGGTTTAAGCATATTAG---------ATTAAGGCTAAATTAAAGC-TGAGCTGTAAAAAGCCTGCTAC-CAAGAAGTTC-AGGAGCGAAAGCCGCCTTAAC-TACACCTACTTGAACCCACGACAATTGGGACACAAACTGGGATTAGATACCCCACTATGCCTAATCGTAAACTTTTAACTTACCCCCTTTC-----CCGCCAGAGAACTACAAGCGAAAGCTTCAAACTCAAGGGACTTGACGGCACCCCATATCCCCCTAGAGGAGCCTGTCCTGTAATCGATAACCCCCGATCAACCTCCCCACTTATAG-CTTTTTCAGCCTGTATACTTCCGTCGCCAGCTTACCCCGTGA-G-GGCTACT--AGTAAGCCCAATGTT---TTCCAC-AA-----------TACGCCAGGTCAAAGTGCAGCTCATAAAGTGGA-AAGAGATGGGCTACACTTTCT-AAACTAGAAAA-AACGAAAAACAC--TTTGAAATTTGTGTTAGAAGGTGGATTTAGCAGTAAAAAGAAAACACGAGCGTTCTCTTTAAG-CCGGCAAT-GGAGTGTGTACACACCGCCC--GTCACCCTCTTCAAAGCATTTAACCC--AGTTTGTAACAATCTTTG----CACCCTAGAAGAGGCAAGTC----------------------------------------------------------------------------------------------------------------------------TTCGGGTCCTCAATTTCCCTTTAGTGGCATTGACGATAGGGAAAACTGGCCTATTGTTTTCTACAACAGGACCTGCCAATGTCGGGGCAACTTCATGGGCTACAATTGTGCCGATTGCAAATTTGGTTTCATCGGACCCAACTGTACTGTGAGAAGAACGATGATCAGAAAAGAGATCTTCAAGATGACTTCAGCGGAGAAGGACAAGTTCATTGCCTACCTCAATCTGGCCAAACGTACAGTCAGCCCAGACTATGTCATCGCCACTGGGACCTACGAGCAAATGAATAATGGTTCCAACCCACTTTTTGCGGACATCAGCGTGTATGACCTGTTTGTGTGGCTGCACTATTACGCCTCCAGGGATTCATTCCTAGAAGGTGACCTTGTGTGGAGAGATGTTGATTTTGCCCACGAAGCGCCAGCCTTTTTGCCCTGGCACAGGTTCTTCTTGCTTCACTGGGAGCATGAAATTCAGAA?CTTGCAGGTGAC-----------------------------------------------------------------------------------------------------------------------------------------------------------------------------------------------------------------------------------------------------------------------------------------------------------------------------------------------------------------------------------------------------------------------------CAGCCTTAAAG---CTTCCTCAATA-CCCCCAAATAA--CCCCCAGGCTTTAGAGCAATTCAAATAGGGTACAGCCTATTTGAAAAAGGATACAACCTGCACTAACGGGTAA-TCTTCAT----TTACACAA--CTTAGTTGGCCTAAGAGCAGCCACCA--TCAAAAAGCGTCAAAGCTTAATTTCT---CCACCCCCTAAATTCCATA-ACCCATATC--AAACCCT----TACACAATATTGAGTACTTCTATGCCTAC--ATAGAAAATTTTATGTTAAAACTAGTAATAAGAAGCTT---GCCTTCTCCC--AATGCAAATGTAAGTCAGGCAGAA-ACCCGCACTGACATTCAACGA---------CCCCGAGTAGTAA---CCTTGCAAGAAAATCCTA----CCCCCCCCCC--CGTTAACCTAACACAAGAGCATTTAAAG-AAAGATTAAAAGAAAGA-GAAGGAACTCGGCAAAC-ACTAATCCCGCCTGTTTACC-AAAAACATCGCCACTTGCACCCT--ATAAGAGGTCCAGCCTGCCCAGTGACT----CTGTTCAACGGCCGCGGTATCCTGACCGCGCGAAGGTAGCGTAATCACTTGTCTTTTAAATGAAGACTAGTATGAAAGGCACCACGAGGATTAAGCTGTCTCCTCTTTCCAATCAATGAAACTAATCTCCCCGTGAAGAAGCGGGGATTACTACATCAGACGAGAAGACCCTATGGAGCTTCAAAC-AAAC-AACACCTGTTACGCCACTACCC---CCTCCCCGGGCCTCACCCAGTAACACC----------TTGTCTGTAA-GTTTTGGGTTGGGGCGACCACGGAGAACAAAATATCCTCCATGCTGAAACAG----ACTACTCCTAAATAAAAAGTCACATCTTTTTAAATCAAT-AAATTGACATCTATTGACCCAGCA-CTCTGATCAACGAACCAAGTTACCCTAGGGATAACAGCGCAATCTACTTCAAGAGTCCCTATCGACAAGTAGGCTTACGACCTCGATGTTGGATCAGGGGATCCTAGTGGTGCAGCAGCTACTAAAGGTTCGTTTGTTCAA-CGATTAA
Holoaden_luederwaldti_MZUSP131872_EU186728   ------------------------------------------------------------------------------------------------------------------------------------------------------------------------------------------------------------------------------------------------------------------------------------------------------------------------------------------------------------------------------------------------------------------------------------------------------------------------------------------------------------------------------------------------------------------------------------------------------------------------------------------------------------------------------------------------------------------------------------------------ATCCCCG-TGAAAAT-GCCC-TTATC---CCCTACTTGGA--GGTAAGGAGCTGGTATCAGGCACAA--CATCCGCCCACAACACCTAGCTA-CGCCACACCCACAAGGGCACTCAGCA-GTGATTAACATTGA-GCATAAACGTCAGTTCGACTCAGTTAAAGCAATC-AGGGCCGGCAAAT-CCGGTGCCAGCCGCCGCGGATACACCGTA-AGGCCCAAATTGATCCA--CATCGGCGTAAAGCGTGATTTAAG--ATACACCTA------ATTAAGGCTAAATTAAAGC-TAGGCCGTAAAAAGTTCGCTA--TATGAAGATC--AAAACGAAAGCTGCCTTAAC-TACCCCCACTTGAACCCACGACAACTAGGGCACAAACTGGGATTAGATACCCCACTATGCCTAATCGTAAAC-TTTAACTTACACCCTTCC-----CCGCCAGAGAACTACAAGC-AAAGCTTCAAACTCAAGGGACTTGACGGCACTCCACACCCTCCTAGAGGAGCCTGTCCTATAATCGATACTCCCCGATCAACCTCTCCACTTTTAG--CCTTTCAGCCTGTATACTTCCGTCGTCAGCTTACCCCGTGA-G-GGCTTCC--AGTAAGCTCAATGTC---CATCAC-AA-----------AACGCCAGGTCAAAGTGCAGCTCATAGAGTGGA-AAGAGATGGGCTACACTTTCT-AAAATAGAAGA-AACGAAAAACAC--TTTGAAATT-GTGTTTGAAGGTGGATTTAGCAGTAAAAAGAAAACACGAATGTTCTCTTTAAG-CCGGCAAT-GGAATGTGTACACACCGCCC--GTCACCCTCTTCAAAGCACACCCCATT-AGTTCATAACAACCTTTG----CTATACAGAAGAGGCAAGTC----------------------------------------------------------------------------------------------------------------------------TTCGGGTCCTCAATTTCCCTTTAGTGGCATTGACGATAGGGAAAACTGGCCTATTGTCTTCTACAACAGGACCTGCCAATGTCGGGGCAACTTCATGGGCTACAATTGTGGCGATTGCAAATTTGGTTTCATCGGACCCAACTGTACTGTGAGAAGAACGATGATCAGAAAAGAGATCTTCAAGATGACTTCGGCGGAGAAGGACAAGTTCATCGCCTACCTCAATCTGGCCAAACGCACAGTCAGCCCAGACTATGTCATTGCCACTGGGACCTACGAGCAAATGAATAATGGTTCCAACCCACTTTTTGCGGACATCAGCGTGTATGACCTGTTTGTGTGGCTGCACTATTACGCCTCCAGGGATTCATTCCTAGAAGGTGACCTTGTGTGGAGAGATGTTGATTTTGCCCACGAAGCACCAGCATTTTTGCCCTGGCACAGGTTCTTCTTGCTTCACTGGGAGCATGAAATTCAGAA?CTTGCAGGTGAT----------------------------------------------------------------------------------------------------------------------------------------------------------------------------------------------------------------------------------------ACTAGTCAAAC-TAAGCACAAAGA-GTTAAAGTTTAACCCCCCGAAACCAAGTGAGCTACTTGGGGGCAGCTTACT-GAGCACACCCTTCTCTGTTGCAAAAGAGTGGGAAGACCCCCTAGTAGAGGTGACAAACCTAACGAACTTGGAGATAGCTGGTTACTCAAGAAAAGAATCTTAGTTCAACCTAAAG--CTTTCGCAATCC-CT-CAAGATAA--CCTTAAAGCTTAAGAGAAATTCAAATAAGGTACAGCCTATTTGAAAAAGGATACAACCTTCACTAACGGGTAA-------CCTCATTTATTTAA-CTTAGTTGGCCTAAGAGCAGCCACCA--TCTAAAAGCGTCAAAGCTTAATCACG----CATTCTATAAATACCTTA-ACTAATACC--CAACCCT----TACACAGTACTGAGTACTTCTATGCCTTC--ATAGAAAATTTTATGTTAAAACTAGTAATAAGAAGCCC---ATCTTCTCTC--AATGCAAGTGTAAATCAGGCAGAA-ACTCGCACTGATAATCAACGA--------CCATTTAGTAGCAA---CTTCACAAGAAAACCCTA----CTTTACTCCC--CGTGAACCTAACACAAGAGCATTTAAAG-AAAGATCCAAAAAAAGA-GAAGGAACTCGGCAAAC-TCTAATCCCGCCTGTTTACC-AAAAACATCGCCACTTGAATCT---ATAAGAGGTCCAGCCTGCCCAGTGACT----CTGTTCAACGGCCGCGGTATCCTGACCGCGCGAAGGTAGCGTAATCACTTGTCTTTTAAATAAAGACTAGTATGAAAGGCACCACGAGGATTAAACTGTCTCCTCTTTCCAATCAATGAAACTAATCTCCCCGTGAAGAAGCGGGGATCCCTATATTAGACGAGAAGACCCTATGGAGCTTAAAAC-AAAC-TACATCCGCCACACCACTTCC----CCCCCCCGGACTCAACCTTGTGGCACT----------TTGTCTGTGA-GTTTTAGGTTGGGGCGACCGCGGAGAATAAAACATCCTCCATGCTGAAACAGA----CCACTCCTAAACAAAAAGTCACAGCTTTTTAAATCAAT-AAATTGACACCTATTGACCCAGTA-TTCTGATCAACGAACCAAGTTACCCTAGGGATAACAGCGCAATCTACTTCAAGAGCCCCTATCGACAAGTAGGCTTACGACCTCGATGTTGGATCAGGGGATCCTAGTGGTGCAGCAGCTACTAAAGGTTCGTTTGTTCAA-CGATTAA
Hypodactylus_brunneus_KU178258_EF493357   CATCAAAAATTCAACAATTCCTCCAGTGAGGTTTATTTCCCACGTAACAATGCTGTGGAGTGGAAGTCTCACTGTTCCGAATGTGATGTTTGCAATTCCTCCAAAAATTGGGGTAAGCGAAAGGGAACAATGCACCAAAACTCTCTCATTAAAAAGAGGAAACTCAATGTGGAACATGGA---AAGAAGAAC---AATAGAAAAATCTCACCCCTCTGGAAGAAGAATAGGACCCTGAATCAAATCAAGAACAATTGCAAACACTTCCACCTTGACTCCAATTTACTGGTTATTGACTATCCATCTGATTTTATGAAGTCGATCACATGCCAGGTGTGTGAACACATATTGTCTGATCCAGTGCAAACCTCATGTAAACATTTGTTCTGCAGGATTTGCATCCTCAAATACTTCAAGATCATGGGTTGCTACTGCCCATCTTGCAGACACACTTGTTTCCCAACGGACCTTGCACCACCCGTGAAGTCCTTTCTTAACATTTTAAACTCCTTGGTCTTAAAGTGCACGGTGACCGGATGTGATGAGGAAATCCTGCTTGGAAAATACTCTCAACATATCTCCAAGCATAAAGAAATCAAAGGCAAAGATGCCTATGCCCATATCAACAAAGGA----------------------------AAGGT-TGGTCCTAGCCTTAAAATCAATTTTTACTTAACCTACACATGCAAGTTTCCGCACCCCCG-TGAAAAT-GCCCTTTAAC---CTTTCC--AGG--AAAAAGGAGCCGGTATCAGGCGCTATTCTTAAGCCCATCACACCTAGCTT-CGCCACACCCTCAAGGGGACCCAGCA-GTGACCAACATTAA-AAATAAACGTCAGTTTGATCTAGTTAGAGTAAAT-AGAGCCGGCAAAT-CTGGTGCCAGCCGCCGCGGTTACACCACG-CGACTCAAATTGATCTG--AGCCGGCGTAAAGCGTGA-TTAAGCACCCTAAT--------ATTAGAATTAAACTTAAAC-TAGGCTGTAGCACGCTTGTTCC-TAAGAAACAC-AAATACGAAAGTTATTCTAAT-TAACCTCATCTGAACTCACGACAACTAGAACACAAACTAGGATTAGATACCCTACTATGCCTAGTCGTAAAC-TTTAACTTACACCCACAA------CGCCTGGGAACTACAAGC-TAAGCTTAAAACCCAAAGGACTTGACGGTGCTCCACATCCCCCTAGAGGAGCCTGTCCTATAATCGATAATCCCCGCTAAACCTCACCACTTTTTG--CCTCTCAGCCTGTATACTTCCGTCGTCAGCTCACCCCATCA-GGGACACTC--AGTGAGCTCAATGTC--TGTACATCAA-----------TACGTCAGGTCTAAGTGCAGCAAATAAAGTGGG-AAGAGATGGGCTACACTCTCT-AAACTAGAAAA-AACAAAAACTCTG-AATGAAACCCAGAGAATAAGGTGGATTTAGTAGTAAAAAGAAAACA-TAATGTCCTTTTTAAT-CAGGTTCT-GGAGTGTGTACACACCGCCC--GTCACCCTCTTCAAAGCTCTACCCCT--AGTACTTAACAAATTTCTC---TGCAAAAGAAGAGGCAAGTCGTAACATGGTAAGCATACCGGAAGGTGTGCTTGGAAAGAAATATAGCTTATC-TAAAGCACTTTGCTTACACCAAAGAA-ATGTCTACTA-ACCTAGGCTGTTCCGA-----------------TTTGGGTCCTCAGTTTCCCTTTAGTGGGATTGATGATCGGGAAAACTGGCCTATTGTCTTCTACAACAGGACCTGCCAATGCCAGGGCAATTTCATGGGCTACAATTGCGGCGATTGCAAATTTGGTTTCATCGGCCCCAACTGTACGGTGAGAAGAACGATGATCAGGAAAGAGATCTTCAAGATGACTACAGCGGAGAAAGACAAGTTCATCGCCTACCTCAACTTGGCCAAACAAACTGTCAGCCCAGAATATGTCATCGCCACTGGGACCTACGAGCAAATGAATAATGGTTCCAACCCACTTTTTGCAGACATCAGCGTGTACGACCTGTTTGTGTGGCTGCACTATTACGCCTCCAGGGACTCTTTCCTAGAAGGCGACCTGGTGTGGAGCGATATTGACTTTGCCCATGAAGCACCAGCCTTTTTGCCCTGGCACAGGTTCTTCTTGCTT???TG?CAAC?TGAAATTCAGAATCTT?CAC??GAT---------------------GCTAAAACACTAGCCCACACCCTAAAAATCTT------ACCTTTATTAAACCCTCCCAAAATA-TTTTTTTGTTAAGTAAAGACGATCGAAAAATTATCTGG-CGCAATAACAACGTACCGCAAGGGAAAG-TTGAAATAAAA-TGAAAATTC------AAGCACAAAAAA--GTAAAGCCTATCCCTTGTACCTTTTGCATCATGATTTAATTAGTCAATT-TACGCAAAATGT-TTTCAAGTCTAATTTCCCGAAGCTAAGTGAGCTACTCTAGGACAGCTTTTT-GAGCAAACCCGTCTCTGTTGCAAAAGAGTGGGGAGATCCTAAAGTAGAGGTGCCAAACCTAACGAACTTAGCGATAGCTGGTTATTCAGGAAAAGAATTTAAGTTCACCCTAAAG---CTATCACATTT-TTCCA-AAAAAC-CCCCTTAACTTTAGAGCTACTCAAATAAGGTACAGCTTATTTGAACCTGGACACAACCTACTCCAATGGGTACCTCACGGA----CTTTCACAA-CTAAGTAGGCCTAAAAGCAGCCACCT--TAAAAAAGCGTCAAAGCTTGCCTGTC----CCCTCCCCTAATTCCCCT-AGTCTTAAC--TAACCCT----TCAACTTTACTGAATACTTCTATATCTAT--ATGGAACCTTTTATGTTAAAACTAGTAACAAGAAGAAG---ACCTTCTCTTC-AATGCAAGCTTAAGTCTAAAAAGA---CCCTAACGACAATTAATAGA---------TTACAATAGTAA---CTTCACTAGAAAACCCTA----TATCCCATTC--TATTAACCTAACACAAGAGCATCAAAAG-AAAGATTAAAAGAAAAA-GAAGGAACTCGGCAAAT-ATTGACCCCGCCTGTTTACC-AAAAACATCGCCTCCCGAAACC---ATGGGAGGTCCAGCCTGCCCAGTGACC---CCTGTTCAACGGCCGCGGTATCCTAACCGTGCGAAGGTAGCGTAATCACTTGTCTTTTAAATAAAGACTAGTATGAAAGGCATCACGAAGGTCTAACTGTCTCCTTTTTCCAATCAATGAAACTAATCTCCTCGTGAAGAAGCGAGGATAGACCTATTAGACGAGAAGACCCTATGGAGCTTTAAACACAGT-AATTCATGCTTTCAATTTTCC----CTTCCAGAACACTCTCCCTCACAGCATA---------CCAATTATAA-GTTTTAGGTTGGGACGACCACGGAGAAAAACCTATCCTCCATGTTGAACTAGA---CTTTACCCTAATCAACAAGTTACGACTTTATGAATCAAT-AAATTGACCTCCATTGACCCAATTCATTTGATCAACGAACCAAGTTACCCTAGGGATAACAGCGCAATCCGCTTCAAGAGCCCCTATCGACAAGCGGGTTTACGACCTCGATGTTGGATCAGGGTGTCCTAGTGGTGCAGCCGCTACTAAGGGTTCGTTTGTTCAA-CGATTAA
Hypodactylus_dolops_EF493394   CATCAAAAATTTAACAATTCCTCCAGTGAGGTTTATTTTCCGCGTAACAATGCTGTGGAGTGGAAGCCTCACTGTTCCAAATGTGATGTTTGCAATTCCTCCAAAAATTGGGCTAAGCGAAAGGGAACAATGCACCAAAACTCTCTCATCAAAAAGAGGAAACTCAATGTGGAACATGGA---AAGAAGAACAAAAATAGAAAAATCTCACCCCTCTGGAAGAAGAATAGGACCCTGAATCAAATCAAGAACAATTGCAAACACTTCCACCTTGACTCCAATTTACTGGTTGTTGACTATCCTTCCGATTTTACGAAGTCGCTCACGTGCCAGGTGTGTGAACACATATTGTCTGATCCAGTTCAAACCTCATGCAAACATTTGTTCTGCAGGATTTGCATCCTCAAATACTTTAAGATCATGGGTTGCTACTGCCCATCTTGCAGACACACTTGCTTCCCAACGGACCTTGCACCACCCGTGAAGTCCTTTCTTAACATTTTAAACGCCTTGATCTTAAAGTGCGCAGTGACTGGATGTGATGAGGAAATTTTGCTTGGAAAATACTCTCAACATATTTCCAAACATAAAGAAATCAAAGGTAAAGATGCCTATGCCCATATCAACAAAGGA-CGAGCTTTAGATAGCTCAATCAACACAAAGGTTTGGTCCTGACCTTAAAATCAGTTTTTACTTAATTTACACATGCAAGTTTCCGCATTCCAG-TGAGAAC-GCCC-TTACA---CCCCTCCAAGG--GGAGAGGAGCCGGTATCAGGCACAA--CCATTGCCCACGACACCTAGCTTATGCCACACCCTCAAGGGTATTCAGCA-GTGATTAACATTGA-ATATAAGCGCAAGCTTGATTCAGTCAAAGTAAAC-AGAGCCGGCAAAT-CTGGTGCCAGCCGCCGCGGTTACACCACG-AGACTCAAATTGATTAC--ATCCGGCGTAAAACGTGATTAAAGCTATTAAAAA-------ATTAGAGTCGAACTCAAAC-TAAGCCGTTAAACGCTTGCTAATAAAGAAGATCAAACATCGAAAGTTACTCTAAT-TATTTCAACTTGAATCCACGATAGCTAGGGCACAAACTGGGATTAGATACCCCACTATGCCTAGTCATAAAC-TTTAACTTACACTTTT-------TTGCCAGGAGATTACGAGC-AATGCTTAAAACCCAAAGGACCTGACGGTATCCCACATCCACCTAGAGGAGCCTGTCCTATAATCGACACCCCCCGCTAAACCTCACCACTTATAG--CTTATCAGCCTGTATACTTCCGTCGTCAGCCTACCCCATGA-GTGATACTC--AGTTGGCAGGATGTC--CACCCCTCAA-----------TACGTCAGGTCAAGGTGCAGCAAATAAAGTGGG-AAGAGATGGGCTACACTTTCTAACTTTAGAAAA-AACGAAAGACTA--AGTGAAATC-AAGTCAGAAGGCGGATTTAGCAGTAAGGTAGAACTA-GAGAGTCAACCTTAATAACGGCACT-GGGATATGTACATACCGCCC--GTCACCCTCTTTAAGGCCTCAAATTA--AGTACTTAACAACTTTTAG---CCATATAAAAGAGGCAAGTCGTAACATGGTAAGCGTACCGGAAGGTGTGCTTGGATTAAAGTATAGCTTAACTTAAAGCACCTTGTTTACACCAAGATA-ATGTTCCCTA-ACCGAAACTCCTTTGA-----------------TTTGGGTCCTCAATTTCCCTTTAGTGGGATTGACGATCGGGAAAACTGGCCTATTGTCTTCTACAACAGGACCTGCCAATGCCAGGGCAACTTCATGGGCTACAATTGCGGCGATTGCAAATTTGGTTTCATTGGACCCAACTGTACGGTGAGAAGAACGATGATCAGGAAGGAGATCTTCAAGATGACTACAGCGGAGAAGGACAAGTTCATCGCCTACCTCAATCTGGCCAAACGCACCGTCAGCCAAGACTATGTCATCGCCACCGGGACCTACGAGCAAATGAATAATGGTTCCAACCCACTTTTTGCAGACATCAGCGTGTACGACCTGTTTGTTTGGCTGCACTATTTCGCCTCCAGGGACTCTTTCTTAGAAGGTGACCTCATATGGAGAGACATTGACTTTGCCCATGAAGCGCCGGCCTTTTTGCCATGGCACAGGTTCTTCTTGCTTCACTGGGAGCATGAAATTCAGA??CTT??AC??GAT---------------------GCTTACTATCTAGCCCATATTTCTGCAT--ATGACTTTACACTAATCTAAATAAACTAAAATATTTCAACAATTAAGTAAAGATGATTAAAAAATTAACCGG-AGCTATAAATTTGTACCGCAAGGGAGAG-ATGAAATAATAATGAAAACGC------AAGCACAAAAAA--GTAGAGTTTTCCCCTCGTACCTTTTGCATCATGATTTAACTAGTCCAAC-TAAGCAAAATGA-TTTTAAGTTTAACATCCCGAAACTAGGTGAGCTACTCTAAGGCAGCTTACT-GAGCAAACCCGTCTCTGTGGCAAAAGAGTGGGGAGACCTTAAAGTAGAGGTGACAAGCCTAACGAACCTAGTGATAGCTGGTTACTCAGGAAAAGAATTTTAGTTCAACCTAAAG-CTACAATAATCTC-TTACTAAATAA--AAGTTTAACTTTAGAGTTATTCAAATAGGGCACAGCCTATTTGAAACAGGATACAACCTAGACTAATGGGTAA-ACACATGAA---CCAAATAA-TAAAGTAGGCCTAAAAGCAGCCATCTACAATTAAAGCGTCACAGCTACCTTACT----TAATCAACAAATAACCTA-AACAACAAT--GAACCCT----TAAATTGTACTGAGTACTTCTATACACCT--ATAGAACCTTTTATGTTAAAACTAGTAACAAGAAGAAAA--TTCTTCTCTCC-TATGTAAATGTATGCCAGAAAGAA-CCCCCCACTGTCAACTAACAA---------TCTAAAATAGCAACCTATTTACAAGAAAACCCTA-----TTTATTCATC-TGTTAACCTAACACAAGAACATACCTAG-AAAGATTAAAAGAAAAA-GAAGGAACTCGGCAAAT-ATTAGCCCCGCCTGTTTACC-AAAAACATCGCCTCTTGATTAGA--ATAAGAGGTCTTGCCTGCCCAGTGACT-----TGTTCAACGGCCGCAGTATCCTAACTGCGCGAAGGTAGCGTAATCACTTGTTTTTTAAATTAAGACCAGTATGAAAGGCGCCACGAGGGTTAAACTGTCTCCTTTTTCTTATCAGTGAAACTAATCTTCCCGTGAAGAAGCGGGAATAAACTTATAAGACGAGAAGACCCTATGGAGCTTCAAACAAAA--AACA-CTGCTTAATCA---------ATTTTTACATCTCACCGCATT----------------TTGATTTTTA-GTTTTAGGTTGGGGTGACCACGGAG-AAAACCTACCCTCCATGATGAACGGGA---CTAACCCCTAATAAAAGAGTCACAACTCTATTACTCAGT-AAACTGACACCCATTGATCCAATA-TTTTGATCAACGAACCAAGTTACCCTAGGGATAACAGCGCAATCCGCTTCAAGAGTTCATATCGACAGGCGGGTTTACGACCTCGATGTTGGATCAGGGTATCCTAGTGGCGCAACCGCTACTAAGGGTTCGTTTGTTCAA-CGATTAA
Hypodactylus_sp_QCAZ45959_Pastaza_Santa_Clara   ----------TCAGCAATTCCTCCAGTGAGGTTTATTTCCCGCGTAACAATGCTGTGGAGTGGAAGTCTCACTGTTCCGAATGTGATGTTTGCAATTCCTCCAAAAATTGGGGTAAGCGAAAGGGAACAATGCACCAAAACTCTCTCATCAAAAAGAGGAAACTCAATGTGGAACATGGA---AAGAAGAAC---AATAGAAAAAGCTCACCCCTCTGGAAGAAGAATAGGACCCTGAATCAAATCAAGAACAATTGCAAACACTTCCACCTTGACTCCAATTTACTGGTTATTGACTATCCATCTGATTTTACGAAGTCGATCACATGCCAGGTGTGTGAACACATATTGTCTGATCCAGTGCAAACCTCATGTAAACATTTGTTCTGCAGGATTTGCATCCTCAAATACTTCAAGATCATGGGTTGCTACTGCCCATCTTGCAGACACACTTGTTTCCCAACGGACCTTGCACCACCCGTGAAGTCCTTTCTTAACATTTTAAACACCTTGGTCTTAAAGTGCACGGTGACAGGATGTGATGAGGAAATCCTGCTTGGAAAATACTCTCAACATATCTCCAAGCATAAAGAAATCAAAGGCAAAGATGCCTATGACC----------------------------------------------------------------------------------------------------------------------------------------------------------------------------------------------------------------------------------------------------------------------------------------------------------------------------------------------------------------------------------------------------------------------------------------------------------------------------------------------------------------------------------------------------------------------------------------------------------------------------------------------------------------------------------------------------------------------------------------------------------------------------------------------------------------------------------------------------------------------------------------------------------------------------------------------------------------------------------------------------------------------------------------------------------------------------------------------------------------------------------------------------------------------------------------------------------------------------------------------------------------------------------------------------------------------------------------------------------------------------------------------------------------------------------------------------------------------------------------------------------------------------------------------------------------------------------------------------------------------------------------------------------------------------------------------------------------------------------------------------------------------------------------------------------------------------------------------------------------------------------------------------------------------------------------------------------------------------------------------------------------------------------------------------------------------------------------------TCAAGAAAAGAATTTAAGTTCA-CCTAAAG---TTACAACAATT-TTCAC-AAAAAA-AACATTAACTTTAGAGTTATTCAAACAAGGTACAGCTTATTTGAACCAGGACACAACCTACTCCAATGGGTAA----CTCAAGGACTTACACAA-CTAAGTAGGCCTAAAAGCAGCCACC---TTAAAAAGCGTCAAAGCTTACCTGTT----TTTTCCTCCAATCCCCCT-AATTTTAAC--TAACCCT----TCAACTTTACTGAATACTTCTATATCTTT--ATAGAACTTTTTATGTTAAAACTAGTAATAAGAAGAAG---CCCTTCTCTCC-AATGCAAACTTAAATCATAATAA----CCCGAATGACAATTAATAG---------CTTAAAATAGTAA---CTTCACCAGAAAACTCTA----TACTCCACCC--TATTAACCTAACACAAGAGCATCAAAAG-AAAGATTAAAAGAAAAA-GAAGGAACTCGGCAAAT-ATAGACCCCGCCTGTTTACC-AAAAACATCGCCTCCCGAAACC---ATGGGAGGTCCAGCCTGCCCAGTGACT----CTGTTCAACGGCCGCGGTATCCTAACCGTGCGAAGGTAGCGTAATCACTTGTCTTTTAAATAAAGACTAGTATGAAAGGCACCACGAAGGTCTAACTGTCTCCTTTTTCCAATCAATGAAACTAATCCCCTCGTGAAAAAGCGAGAATTAATCTATTAGACGAGAAGACCCTATGGAGCTTTAAACACAAT-AAT-TTTGCTGTCCCCCCTTCC---CTTCCAGAACTTTCCCTTCCCCCAGCAA---------ACAATTATTA-GTTTTAGGTTGGGACGACCACGGAGAAAAACTTATCCTCCACGTTGAA-CCGG--ATTATATCCTAATCAACAAGCTACAACTTTATGAATCAAT-AAATTGACCTCCATTGACCCAATATATTTGATCAACGAACTAAGTTACCCTAGGGATAACAGCGCAATCCGCTTTAAGAGCCCCTATCGACAGGCGGGTTTACGACCTCGATGTTGGATCAGGGTATCCTAGTGGTGCAGCCGCTACTAAAGGTTCGTTTGTTCAA-CGATTAA
Ischnocnema_bilineata_MNRJ46476_JX267324   CATCAAAAATTCAGCAATTCCTCWAGTGAGGTTTATTTTCCTCGTAACAATGCCGTTGAGTGGAAGCCTCACTGTTCTGCGTGTGACATTTGTAATTCTTCCAAAAAYTGGAGTAAGCGAAAAGGAACACTGCAGCAAAACGCTCTCATCAAAAAGAGGAAACTTAGTGTGGAACATGGAAAACCGAAGAACAAAAATAGAAAAATCTCACCCCTTTGGAAGAAGAATAGGACCCTGAATCAAATCAARAACATCTGCAAACACTTCCAYCTTGATTCCARTTTACTGGTTGTTGACTATCCTTCTGATTTTACKAAGTCGGTCACATGCCAGGTGTGTGAACATATACTGTCTGATCCAGTGCAAACCTCATGTAAACATTTGTTCTGCAGGATYTGCATCCTCAAATACTTCAAGATGATGGGTTGTTACTGCCCATCTTGYAGACACACTTGCTTCCCAACTGACCTTGTGCCACCTGTGAAGTCCTTTTTTAACATTTTAAACTCCTTGATCTTAAAGTGCACAGTCACTGGATGTGATGAGGAAATCCTTCTTGGAAAATACTCTCAACATATCTCACAACATAAAGAAATCAAAAGTAAAGATGTCTAYGCTCATATCAATAAAGGC-------------------------------------------------------------------------------------------------------------------------------------------------------------------------------------------------------------------------------------------------------------------------------------------------------------------------------------------------------------------------------------------------------------------------------------------------------------------------------------------------------------------------------------------------------------------------------------------------------------------------------------------------------------------------------------------------------------------------------------------------------------------------------------------------------------------------------------------------------------------------------------------------------------------------------------------------------------------------------------------------------------------------------------------------------------------------------------------------------------------------------------------------------------------------------------------------------------------------------------------------------------------------------------------------------------------------------------------------------------------------------------------------------------------------------------------------------------------------------------------------------------------------------------------------------------------------------------------------------------------------------------------------------------------------------------------GCCAAAAATTTAGCCAACTACCCCAG-------------TCAATTCAAAGATAAACTAAAACATTTAACAAACTTAGTAACGGCGATTGAAAAATTCACTAG-AGCTACAAATACGTACCGCAAGGGAAAA-ATGAAATAACAATGAAAAACCTT----AAGCACATAAAA--GTAGAGCCTCAACCTCGTACCTTTTGCATCATGATTTAACTAGTCATTAATAGGCAAAAAGA-CTTTCAGTCTATTCCCCCGAAACCAAGTGAGCTACTTAGGGGCAGCTTAAT-GAGCCCATCCGTCTCTGTTGCAAAAGAGTGGAGAGACCCCATAGTAGCGGTGATATACCTAACGAACCTGGTGATAGCTGGTTGCCCAGAAAAAGAACATTAGTTCCGCCCAAAG----TTTTTTTAAC-CCACAAAGTAA--CTGCAAGACTTTGGAGTAACTCAAATAGGGTACAGCCTATTTGAAACAGGATACAACCTACACTAACGGGTAA---TTATGAACATGTAAATAA-CCCAGTAGGCCTAAGAGCAGCCACCA--TAAAA-AGCGTCAAAGCTTACTAACC-------ATAACAAAAATCCCACAAACAATAC-CGAACCCT----TTCCCACTACTGAGCATTTTTATACTAAT--ATAGAACCTTTAATGTTAAAACTAGTAACAAGAAACAA---ATTTTCTCCT--AATGTAAACTTAAGCCAGACAGAA-CCCCACACTGACACCTAACGA--CTATAAGACCACAGTAACAA----CCCCCAAGAAAAATTTA----CTTCTTTTTTCCCGTCAAACTAACACAAGAACATTAACAG-AAAGATTAAAAGAAGAA-GAAGGAACTCGGCAAAC-ACAGATCTCGCCTGTTTACC-AAAAACATCGCCTCTTGTGACCA--ATAAGAGGTCCAGCCTGCCCAGTGATT-----TATTCAACGGCCGCGGTATCCTAACCGTGCAAAGGTAGCACAATCACTTGTTTTCTAAATAAAGACTAGTATGAACGGCATCACGAAAATCTAACTGTCTCCTCCTTCTAATCAGTGAAACTAATCCCCCCGTGAAGAAGCGGGGATACTTCTATAAGACGAGAAGACCCTATGGAACTTTAAATATAT--AGCACACAACCCCCACCCCACA---GTTTCTGAACCTTATCCCCCCTTACCCG---------CTGTCTATTAACTTTTCGGTTGGGGCGACCTTGGAGGACAACCCACCCTCCAAATTGAG-----------------AAACAAAAACTTACAATTTTATGTATCAAC-ATATTGACACCTATTGACCCAGTA-ACCTGATCAATGAACCAAGCTACCCTAGGGATAACAGCGCAATCTTCTCCAAGAGCCCATATCAACGAGCAGGTTTACGACCTCGATGTTGGATCAGGGTAACCCAGTGGTGCAGCAGCTACTAAAGGTTCGTTTGTTCAA-CGATTAA
Ischnocnema_bilineata_MNRJ52873_JX267323   CATCAAAAATTCAGCAATTCCTCAAGTGAGGTTTATTTTCCTCGTAACAATGCCGTTGAGTGGAAGCCTCACTGTTCTGCGTGTGACATTTGTAATTCTTCCAAAAATTGGAGTAAGCGAAAAGGAACACTGCAGCAAAACGCTCTCATCAAAAAGAGGAAACTTAGTGTGGAACATGGAAAACCGAAGAACAAAAATAGAAAAATCTCACCCCTTTGGAAGAAGAATAGGACCCTGAATCAAATCAAGAACATCTGCAAACACTTCCACCTTGATTCCAATTTACTGGTTGTYGACTATCCTTCTGATTTTACGAAGTCGGTCACATGCCAGGTGTGTGAACATATACTGTCTGATCCAGTGCAAACCTCATGTAAACATTTGTTCTGCAGGATTTGCATCCTCAAATACTTCAAGATGATGGGTTGTTACTGCCCATCTTGTAGACACACTTGCTTCCCAACTGACCTTGTGCCACCTGTGAAGTCCTTTTTTAACATTTTAAACTCCTTGATCTTAAAGTGCACAGTCACTGGATGTGATGAGGAAATCCTTCTTGGAAAATACTCTCAACATATCTCACAACATAAAGAAATCAAAAGTAAAGATGTCTACGCTCATATCAATAAAGGC-------------------------------------------------------------------------------------------------------------------------------------------------------------------------------------------------------------------------------------------------------------------------------------------------------------------------------------------------------------------------------------------------------------------------------------------------------------------------------------------------------------------------------------------------------------------------------------------------------------------------------------------------------------------------------------------------------------------------------------------------------------------------------------------------------------------------------------------------------------------------------------------------------------------------------------------------------------------------------------------------------------------------------------------------------------------------------------------------------------------------------------------------------------------------------------------------------------------------------------------------------------------------------------------------------------------------------------------------------------------------------------------------------------------------------------------------------------------------------------------------------------------------------------------------------------------------------------------------------------------------------------------------------------------------------------------GCCAAAAATTTAGCCAACCACCCCAA-------------TCAATTCAAAGATAAACTAAAACATCTAACAAATTTAGTAACGGCGATTGAAAAATTTACTAG-AGCTACAAATATGTACCGCAAGGGAAAA-ATGAAATAATAATGAAAAACCTT----AAGCACAAAAAA--GTAGAGCCTCAACCTCGTACCTTTTGCATCATGATTTAACTAGTCATTAATAGGCAAAAAGA-CTTTCAGTCTATCCCCCCGAAACCAAGTGAGCTACTTAGGGGCAGCTTAAT-GAGCCCATCCGTCTCTGTTGCAAAAGAGTGGAGAGACCCCACAGTAGCGGTGACATACCTAACGAACCTGGTGATAGCTGGTTGCCCAGAAAAAGAACATTAGTTCCGCCCAAAG----TTTTCACAAC-CTATGAAGTAA--CCACAAGACTTTGGAGTAACTCAAATAGGGTACAGCCTATTTGAAACAGGATACAACCTAAATTAACGGGTAA---TTACGAATACACAAATAA-CCCAGTAGGCCTAAAAGCAGCCACCA--TAAAA-AGCGTCAAAGCTTACTAACC-------ACAACAAAAATCCCACAAACAATGC-CGAACCCT----CTCCCACTACTGAGCACTTCTATACCAAT--ATTGAACCTTTAATGTTAAAACTAGTAACAAGAAACAA---ATTTTCTCCT--AATGTAAACTTAAGCCAGACAGAA-CCCCACACTGACACTTAACGA--CTTTAAAGCCACAGTAACAA----CACCCAAGAAAAATCTA----CTTCTTTTCC--CGTCAAACTAACACAAGAACATTAACAG-AAAGATTAAAAGAAGAA-GAAGGAACTCGGCAAAT-ACAGATCTCGCCTGTTTACC-AAAAACATCGCCTCTTGTAATTA--ATAAGAGGTCCAGCCTGCCCAGTGATT-----TATTCAACGGCCGCGGTATCCTAACCGTGCAAAGGTAGCACAATCACTTGTTTTCTAAATAAAGACTAGTATGAACGGCATCACGAAAATCTAACTGTCTCCTCCCTCTAATCAGTGAAACTAATCCCCCCGTGAAGAAGCGGGGATACCCCTATAAGACGAGAAGACCCTATGGAACTTTAAA-TAAAT-AGCACACAACCACTCTTCCCAA---GTTTCTAAACTTTATCCCCCTCTTACCCA--------CTGTCTATTAACTTTTCGGTTGGGGCGACCTTGGAGAACAACCCACCCTCCAAATTGAG-AG----------------ACAAAAACTTACAATTTTATGTATCAAC-ACATTGACACCTATTGACCCAGTA-ACCTGATCAATGAACCAAGCTACCCTAGGGATAACAGCGCAATCTTCTCCGAGAGCCCGTATCAACGAGCAGGTTTACGACCTCGATGTTGGATCAGGGTAACCCAGTGGTGCAGCAGCTACTAAAGGTTCGTTTGTTCAA-CGATTAA
Lynchius_flavomaculatus_KU218210_EU186667   ---------------------------GAGGTCTATTTCCCGCGTAACAATGCTGTGGACTGGAAGCGTCACTGTTCCGCATGTGACGTTTGCAATTCTTCTAAAAATTGGGGTAAGAGAAAGGGAACAATAAACCAAAACTCTCTCATCAAAAAGAGGAAACTCAATGTGGAACAAGGAAAGAAGAACAACAAAAATGGAAAAATGTCCCCCCTCTGGAAGAAGAATAGGACCCTGAATCAAATCAAGAACCATTGCAAACACTTGCACCTTGACTCCAATCTACTGGTTGTTGACTATCCTTCCGATTTTACGAAGTCGGTCACATGCCAGGTGTGTGAACACATATTGTCTGATCCAGTGCAAACCTCATGCAAACATTTGTTCTGCAGGATTTGCATTCTCAAATACTTCAAGATCATGGGCTGCTACTGCCCATCTTGCAGACACACTTGCTTCCCAACGGACCTTGCACCACCTGTGAAGTCCTTTCTTAACATTTTAAACTCCTTGATCTTAAAGTGCCCAGTGACTGGATGTGATGAGGAAATCATGCTTGCAAAATACTCTCAACATATTTCCAAACATAAAGAAATCAAAGGTAAAGATGCA---------------------CGGGC-CTTAAAA--CCCTTTAAACACATAGGTCTGGTCCCAGCCTTAAAATCAACTATTACTTAATTTACACATGCAAGTCTCCGCACCCCCG-TGAAAAT-GCCC-TTACA----ACCCATCAGG--AATGAGGAGCTGGTATCAGGCACAA--AATTTGCCCAAGACACCTAGCCA-CGCCACACCCACAAGGGTTCTCAGCA-GTGATAAAAATTGT-TTATGAGCGCTAGCTTGACTCAGTTAAAGTAAAG-AGGGCCGGCAAAT-CTGGTGCCAGCCGCCGCGGTTACACCATT-AGGCTCAAATTGATTTT--GTTCGGCGTAAAATGTGATTAAAA-CCTTTTTAC-------ATTAGAGTTAAACTTAAAC-TAGGCTGTCGCAAGCTTGTAGT-TGGGAAAACC-AGAAACGAAAGTTACTCTAAC-TAACCCCATTTGAACTCACGAAAACTTGATCACAAACTAAGATTAGATACCTTACTATG-CAAGTCACAAAC-TTTTATTTACACCCAAA------TCGCCAGGGTATTACGAGC-AAAGCTTAAAACCCAAGGGACTTGACGGTACCCCATATCCACCTAGAGGAGCCTGTCCTATAATTGATAACCCCCACTAAACCTCACCACCATTAG-CTTATTCAGCCTGTATACTTCCGTCGTCAGCTTACCCCGTGA-GCGAAATAA--AGTCAGCATAACGCC--TTTCCACCAA-----------TACGTCAGGTCAAGGTGCAGCAAACATGGTGGG-AAGAGATTGGCTACACTTTCT-AAATTAGAATA-CACGAAAGACTAA-CATGAAAACCAAGTCAGAAGGTGGATTTAGTAGTAAAAAGAAAATA-GAGTGTTCTTTTTAAT-TTGGCCCT-GGGGTGTGTACACACCGCCC--GTCACCCTCTTCATAGCGTAAACTT---AGTATTTAACACTCCCTAG---CACTGAAGAAGAGGTAAGTCGTAACATGGTAAGTATACCGGAAGGTGTTCTTGG-AAGAAACATAGCTTAAT-AAAAGCGTATTGCTTACACCAATATA-ATGCCTGTTAAACCCGGGCTGTTTCAA-----------------TTTGGGTCCTCAATTTCCCTTTAGTGGGATTGACGATAGGGAAAACTGGCCTATCGTCTTCTACAACAGGACCTGCCAATGCCGAGGCAACTTCATGGGCTACAACTGTGGAGATTGCAAATTTGGTTTCATCGGCCCCAACTGTACAGTGAGAAGAACGATGGTCAGGAAGGAGATCTTCAAGATGACTACTGCGGAGAAGGAAAAGTTAATTGCCTACCTCAATCTTGCCAAACACACCGTCAGCACAGAATATGTCATTGCCACTGGGACCTACGAGCAAATGAATAATGGTTCCACCCCACTATTTGCAGACATCAGCGTGTACGACCTGTTTGTGTGGCTGCACTATTACGCCTCCAGGGACGCTTTCCTAGAAGGTGACCTCGTGTGGGGAGATATTGACTTTGCCCACGAAGCGCCAGCCTTTTTGCCCTGGCATAGGTTCTTCTTGCTTCACTGGGAGCATGAAATTCAGAA?CTT------------------------------GCTAAAAATCTAGCCCACCAACCCCT------------ACACCTAAATTTTTAAACTAAAATATTTTTATAATTAAGTAAAGACGATTGAAAAATTAACAAG-AGCAATAAAATTGTACCGCAAGGGATAG-TTGAAATAGAAGTGAAATAAAATTTT-AAGCCTTAAAAA--GTAGAGCTTACCCCTCGTACCTTTTGCATCATGGTTTAACTAGTTTAAT-TAAGCAGAACGA-TTTAAAGTTTAACCTCCCGAAACTAAGTGAGCTACTTCAGGACAGCCCAA--GAGCCAACCCCCCGACGTTGTAAAGTCGCGGGAAGATCCTGAAGTAGTGGTGATATACCTAACGAACATAGTGATAGCTGGTTACTCAGGAAAAGAATTTTAGTTCAACCTA-AG----AACCTTAAGT-ATTAAAAACAT--AAATTTGTCTTTAGAGTAATTCAATCAAGGAACAGCTTGTTTGAATCAGGACACAACCTTGATCACAGGATAA--TGAATTTTCCAGAACACAA-CTAAGTGGGCCTAAAAGCAGCCATCT--AACAAAAGCGTTAAAGCTTCACTGTT-----TTCCAATGAATACCTTA-CACTTCACA--GACTCCT----TCAATAGTACCGAGTACATCTATATTTT---ATAGAAAATTTTATGTTAAAACTAGTAACAAGAAGTCA---TTCTTCTCCTC-AATGCAAGTATACCCCAGCAAGAA-CCCACCACTGGAAATTAACAA---------CCCTAAGCAGAAA---CCTAACAAGAAAAATCTC----CTTAATAATC--TGTTAACCTAACACAAGAGCATCCCAAG-AAAGATTAAAAGAAAAA-GAAGGAATTCGGCAAAC-TCACGCCCCGCCTGTTTACC-AAAAACATCGCCTCTTGAGCTAT--ATAAGAGGTCCAGCCTGCCCAGTGACT----TTGTTTAACGGCCGCGGTATCCTAACCGTGCGAAGGTAGCGTAATCACTTGTTCTTTAAATAAGGACTAGTATGAAAGGCATCACGAGGGCAAAACTGTCTCCTTTTTCTAATCAGTGAAACTAATCTCCCCGTGAAGAAGCGGGGATATCATTATAAGACGAGAAGACCCTTTGGAGCTTTAAATTGAAC-GCCACCTATATTTTTATTTTAA---TTTCCTGAAATCAAC-------AAATAAAATAACACCCTGGCTATAA-ATTTTAGGTTGGGGCGACCGCGGAGAAAAATTCATCCTCCACATTGTT-AAGA----ACTATCTTAAACGAAAAGCAACAACTTTATGTATCAGTAAAATTGACATCTATTGACCCATTA--TTTGATCAACGAACCAAGTTACCCTAGGGATAACAGCGCCATCCACTTTAAGAGCTCATATCGACAAGTGGGCTTACGACCTCGATGTTGGATCAGGGTATCCAAGTGGTGCAGCAGCTACTTAAGGTTCGTTTGTTCAA-CGATTAA
Lynchius_nebulanastes_KU181408_EU186704   ------------------------------------------------------------------------------------------------------------------------------------------------------------------------------------------------------------------------------------------------------------------------------------------------------------------------------------------------------------------------------------------------------------------------------------------------------------------------------------------------------------------------------------------------------------------------------------------------------------------------------------------------------------------------------------------------------------------------------------------------ACCCCCG-TGAAAAT-GCCC-TTATA---GCCCAACAGG---AATGAGGAGCTGGTATCAGGCACAA--AATTTGCCCAAGACACCTAGCCA-CGCCACGCCCACAAGGGTTCTCAGCA-GTAATAAAAATTGT-TTATGAGCGCCAGCTTGACTCAGTTAAAGTAAAG-AGGGCCGGCAAATTCTGGTGCCAGCCGCCGCGGTTACACCAT--AGACCCAAATTGATTTT--GTTCGGCGTAAAACGTGATTAAAA-CTTATACAAAC-----ATTAGAGTTAAACCTAAAC-TAAGCTGTCGCAAGCTTGAAAT-TGGAAAACCC-AAAAACGAAAGTTACTCTAAC-TAACTCCATTTGAACTCACGAAAACTTGATTACAAACTAAGATTAGATACCTTACTATG-CAAGTCGTAAAC-TTTTATTTACACCCAAA------CCGCCAGGGTACTACGAGC-AAAGCTTAAAACCCAAGGGACTTGACGGCACCCCATACCCACCTAGAGGAGCCTGTCCTATAATTGATAATCCCCACTAAACCTCACCACCATTAG-CTTTTTCAGCCTGTATACTTCCGTCGTCAGCCTACCCCATGA-GCGAAATTA--AGTCAGCAAGACGTC--CGCCCGCCAA-----------CACGTCAGGTCAAGGTGCAGCAAACATGGTGGG-AAGAGATGGGCTACACTTTCT-AGCTTAGAACA-TACGAAAGACTTA-CATGAAAACCAAGTCAGAAGGTGGATTTAGTAGTAAAAAGAAAACA-GAGTGTTCTTTTTAAA-TCGGCCCT-GGGGTATGTACACACCGCCC--GTCACCCTCTTCGTAGCAAAAACTA---AGTATTTAACAACCCATAG---CACTGTAGAAGAGGCAAGTCGTAACATGGTAAGTATACCGGAAGGTGTTCTTGG--AGAAACATAGCTTAAT-AAAAGCACATTGCTTACACCAATATA-ATGCCTGTTAAATCCGGGCTGTCTCAA---------------------------------------------------------------------------------------------------------------------------------------------------------------------------------------------------------------------------------------------------------------------------------------------------------------------------------------------------------------------------------------------------------------------------------------------------------------------------------------------------------------------------------------------------GCTAAAAATCTAGCCAACCAATTCACTG----------ACACCTAAATTCGAAAACTAAAATATTCTTACAATAAAGTAAAGACGATAGAAAAATTAACAAG-AGCAATAAAAATGTACCGCAAGGGATAG-TTGAAATAGAAATGAAATAAACTTT--AAGCCCTAAAAA--GTAGAGCTCACCTCTCGTACCTTTTGCATCATGGTTTAACTAGTTTAAT-TAAGCAAGACGA-CTTAAAGTTTAACTCCCCGAAACTAAGTGAGCTACTCTAGGACAGCTCTA--GAGCCAACCCCCCGACGTTGTAAAGTCGCGGGAAGATCCTAAAGTAGTGGTGATATACCTAACGAACATAGTGATAGCTGGTTACTCAGGAAAAGAATTTTAGTTCCACCTA-AG----AGCCCAAAGT-ACTAAAAACAT--AAATTTGTCTTTAGAGCAATTCAATCAAGGAACAGCTTGCTTGAACCAGGACACAACCTTGACCATAGGATAA---TGATTTCCCCCCAAACAA-CTAAGTGGGCCTAAAAGCAGCCATCT--AACAAAAGCGTTAAAGCTTCACTGTT-----TTTCAAAGAATACCTTA-TATTTCACA--GACTCCT----TCAACAGTACTGAGTACATCTATATTG----ATAGAAAATTTTATGTTAAAACTAGTAGCAAGAAGTCA---ACCTTCTCCTC-AATGCAAGTATATTCCAGTAAGGA-CCCCCCACTGGAAATTAACA---CCCCCCCCCCCAAGTAGTAA----CTTACAAGAAAAATCTC----CTTAATAACC--TGTTAACCTAACACAAGAGCATCCAAGG-AAAGATTAAAAGAAAAA-GAAGGAACT---CAAAC-TTATGCCCCGCCTGTTTACC-AAAAACATCGCCTCTTGAATCAC--ATGAGAGGTC-????????????????---?????????????????????????????TGCGAAGGTAGCGTAATCACTTGTTCTTTAAATAAGGACTAGTATGAAAGGCATCACGAGGGTCAAACTGTCTCCTTTTTCTAATCCGCGAAACTAATCTTCCCGTGAAGAAGCGGGAATATTTTTATAAGACGAGAAGACCCTATGGAGCTTTAAATTGAAC-GCCACCTTCATTCTTCTCTTAA---ATTCCGAAA------CCCCCTATAACTATAATGAACCCTGGCTATAA-ATTTTAGGTTGGGGCGACCGCGGAGAAAAACCAATCCTCCACATTGTTAAAG----AACCATCTTAAACAAAGAGCAACAACTTTATGTATCAATAAAATTGACATCTATTGACCCATTA--TTTGATCAACGAACCAAGTTACCCTAGGGATAACAGCGCCATCCACTTTAAGAGCTCCTATCGACAAGTGGGCTTACGACCTCGATGTTGGATCAGGGTGTCCAAGTGGTGCAGCCGCTACTTAAGGTTCGTT-GT-CAA-CGAT-AA
Lynchius_oblitus_MHNC8652_KX470791   CATCAAAAATTCAACAATTCCTCCAGCGAGGTCTATTTCCCGCGTAACAATGCTGTGGACTGGAAGCGTCACTGTTCCGCATGTGACATTTGCAATTCTTCTAAAAATTGGGGTAAGAGAAAGGGAACAATACACCAATACTCTCTCATCAAAAAGAGGAAACTCAATGTGGAACAAGGAAAGAAGAAGAACAAAAATGGAAAAATGTCCCCCCTCTGGAAGAAGAATAGGACCCTGAATCAAATCAAGAACCATTGCAAACACTTGCACCTTGACTCCAATCTACTGGTTGTTGACTATCCTTCCGATTTTATGAAGTCGGTCACATGCCAGGTGTGTGAACACATATTGTCTGATCCAGTGCAAACCTCATGCAAACATTTGTTCTGCAGGATTTGCATTCTCAAATACTTCAAGATCATGGGCTGCTACTGCCCATCTTGCAGACACACTTGCTTCCCAACGGACCTTGCACCACCTGTGAAGTCTTTTCTTAACATTTTAAACTCCTTGATCTTAAAGTGCCCAGTGACTGGATGTGATGAGGAAATCATGCTTGCAAAATACTCCCAACATATTTCCAAACATAAAGAAATCAAAGGTAAAGATGCCTATGCCCATATCAATAAAGGATGGG--CCTTAAAA-CCCTTTAAACACAAAGGTCTGGTCCCAGCCTTAAAATCAACTATTACTTAATTTACACATGCGAGTCTCCGCACTCCCG-TGAAAAT-GCCC-TTATA----ACCCCACAGG--AATAAGGAGCTGGTATCAGGCACAA--AATTTGCCCAAGACACCTAGCCA-CGCCACACCCACAAGGGTTCTCAGCA-GTGATAAAATTTGT-TTATAAGCGCTAGCTTGACTCAGTTAAAGTAAAA-AGGGCCGGCAAAT-CTGGTGCCAGCCGCCGCGGTTACACCATA-AGGCTCAAATTGATTTT--GTTCGGCGTAAAGCGTGATTAAAACTTTATATTAAAC----ATTAGAGTTAAACTTTAAC-TAAGCTGTCGCAAGCTTGCAGT-TAGGAAAACC-ATAAACGAAAGTTACTCTAAT-TAATCCCCTTTGAACTCACGAAAACTTGATTACAAACTAAGATCAGATACCTTACTATG-CAAGTCGTAAAC-TTTTATTTACA-CCAAA------TCGCCAGGGTACTACGAGC-AAAGCTTAAAACCCAAGGGACTTGACGGTACCCCACATCCACCTAGAGGAGCCTGTCCTATAATTGATGACCCCCACTAAACCTCACCACCATTAG-CTCCTTCAGCCTGTATACTTCCGTCGTCAGCCTACCCCATGA-GTGAAATTA--AGTCAGCATAATGTC--CACCCACCAA-----------TACGTCAGGTCAAGGTGCAGCAAACATGGTGGG-AAGAGATGGGCTACACTTTCT-AGCTTAGAATA-CACGAAAGACTAA-CATGAAAACCCAGTCAGAAGGTGGATTTAGTAGTAAAAAGAAAATA-GAGTGTTCTTTTTAAA-TCGGCCCT-GGGGTGTGTACACACCGCCC--GTCACCCTCTTCATAGCATAATCT----AGTATCTAACAATTTCCAG---CACTGTAGAAGAGGCAAGTCGTAACATGGTAAGTATACCGGAAGGTGTTCTTGG-AAGAAACATAGCTTAAT-AAAAGCACATTGCTTACACCAATATA-ATGCCTGTTGAACTCGGGCTGTCTCAA---------------------------------------------------------------------------------------------------------------------------------------------------------------------------------------------------------------------------------------------------------------------------------------------------------------------------------------------------------------------------------------------------------------------------------------------------------------------------------------------------------------------------------------------------GCTAAAAATCTAGCCCCCCTAACCCC------------ACACCAAAATTTAAAAACTAAAATATTTTTATAATAAAGTAAAGACGATTGAAAAATTAGCAAG-AGCAATAATAATGTACCGTAAGGGACAA-TTGAAATAAAAATGAAACAAATTTT--AAGCCCCAAAAA--GTAGAGCTCATCTCTCGTACCTTTTGCATCATGGTTTAACTAGTTTAAT-TAAGCAAAACGA-CTTAAAGTTTAACCCCCCGAAACTAAGTGAGCTACTTCAGGACAGCC-AA--GAGCCAACCCCCCGACGTTGCAAAGTCGCGGGAAGATCCTAAAATAGAGGTGATATACCTAACGAACA--GCGATAGCTGGTTACTCAGGAAAAGAATTTTAGTTCAACCTAAAG----AACCACAAGT-ACTAAAAACAT--AAATTTGTCTTTAGAGTAATTCAACCAAGGAACAGCTTGTTTGAATCAGGACACAACCTTAATTCCAGGATAA----TGACACCCTAAACACAA-CTAAGTGGGCCTAAAAGCAGCCATCT--AACAAAAGCGTTAAAGCTTTACTGTT-----TTTTAAAGAATACCTTA-TATTTTACA--GACTCCT----TCAACAGTACTGAGTACATCTATATGC----ATAGAAAATTTTATGTTAAAACTAGTAACAAGAAGTCA---CCCTTCTCCTC-AATGCAAGCATACCCCAGCAAGGA-CCCCCCACTGGAAATTAACA-----TCACTCATCAAGTAGTAA---CTTCACAAGAAAAACCTC----CTTGACAATC--TGTTAACCTAACACAAGAGCATCCCAGG-AAAGATTAAAAGAAAAA-GAAGGAACTCGGCAAAC-TTCTGCCCCGCCTGTTTACC-AAAAACATCGCCTCTTGAATTTT--ATAAGAGGTCCAGCCTGCCCAGTGACT----TTGTTTAACGGCCGCGGTATCCTAACCGTGCGAAGGTAGCGTAATCACTTGTTCTTTAAATAAGGACTAGTATGAAAGGCATCACGAGGGCCAAGCTGTCTCCTTTTTCTAATCCGTGAAACTAATCTTCCCGTGAAGAAGCGGGAATATTTTTATAAGACGAGAAGACCCTATGGAGCTTTAAATTAAAC-GCCACCTACATTTTCCTTTTTA---ATTTCAGAAAATCAAC------AAATACAATGACCTCCTGGCTGTAA-ATTTTAGGTTGGGGCGACCGCGGAGAAAAACCTATCCTCCACATTGTTAAAGA----TTTACCCTAAACAAAAAGCAACAACTTTATGTATCAATAAAATTGACATCTATTGACCCATTA--TTTGATCAACGAACCAAGTTACCCTAGGGATAACAGCGCCATCCACTTTAAGAGTTCATATCGACAAGTGGGCTTACGACCTCGATGTTGGATCAGGGTATCCAAGTGGTGCAGCCGCTACTT-AGGTTCGTTTGTTCAA-CGATTAA
Lynchius_parkeri_KU181307__EU186705   ------------------------------------------------------------------------------------------------------------------------------------------------------------------------------------------------------------------------------------------------------------------------------------------------------------------------------------------------------------------------------------------------------------------------------------------------------------------------------------------------------------------------------------------------------------------------------------------------------------------------------------------------------------------------------------------------------------------------------------------------ACCCCCG-TGAAAAT-GCCC-TTACA----ACCTAACAGG--AATGAGGAGCTGGTATCAGGCACAA--AATTTGCCCAAGACACCTAGCCA-CGCCACACCCACAAGGGTTCTCAGCA-GTGATAAAAATTGT-TTATGAGCGTCAGCTCGACTCAGTTAAAGTAAAG-AGGGCCGGCAAAT-CTGGTGCCAGCCGCCGCGGTTACACCAAA--GGCTCAAATTGATTTT--GTTCGGCGTAAAACGTGATTAAAACCTTACATAAAC-----ATTAGAGTTAAACTTAAAC-TAGGCTGTCGCAAGCTTGCAGT-TGGGAAAACC-AGAAACGAAAGTTACTCTAAC-TACCCCTACTTGAACTCACGAAAACTTGATTACAAACTAAGATTAGATACCTTACTATG-CAAGTCGTAAACTTTTATTTTACACTCAAA------TCGCCAGGGTATTACGAGC-AAAGCTTAAAACCCAAAGGACTTGACGGTACCCCATATCCACCTAGAGGAGCCTGTCCTATAATTGATAACCCCCGCTAAACCTCACCACCATTAG-CTTCCTCAGCCTGTATACTTCCGTCGTCAGCCTACCCCGTGA-GCGAAATTA--AGTCAGCATAACGTC--CATCCGCCAA-----------TACGTCAGGTCAAGGTGCAGCAAACATGGTGGG-AAGAGATGGGCTACACTTTCT-AGCTTAGAACA-CACGAAAGACTAA-CATGAAAACCAAGTCAGAAGGTGGATTTAGTAGTAAAAAGAAAATA-GAGTGTTCTTTTTAAA-TCGGCCCT-GGGGTGTGTACACACCGCCC--GTCACCCTCTTCGTAGCGTAAACTA---AGTATTTAACAATTCCTAG---CACTGAAGAAGAGGTAAGTCGTAACATGGTAAGTATACCGGAAGGTGTTCTTGG--AGAAACATAGCTTAAT-AAAAGCGTATTGCTTACACCAATATT-ATGCCTGTTGAACTCGGGCTGTCTCAA---------------------------------------------------------------------------------------------------------------------------------------------------------------------------------------------------------------------------------------------------------------------------------------------------------------------------------------------------------------------------------------------------------------------------------------------------------------------------------------------------------------------------------------------------GCCGAAAATCTAGCCCATCAACCCACT-----------ATACCTAAATCTTAAAACTAAAATATTTTTATAATAAAGTAAAGACGATTGAAAAATTAACAAG-AGCAATAAAAATGTACCGCAAGGGATGG-TTGAAATAGAAGTGAAATAAAATTTTTAAGCCTAAAAAA--GTAGAGCTCACCCCTCGTACCTTTTGCATCATGGTTTAACTAGTTTAAT-TAAGCATAACGA-CTTAAAGTTTAACTTCCCGAAACTAAGTGAGCTACTCCAGGACAGCCCAA--GGGCCAACCCCCCGACGTTGTAAAGTCGCGGGAAGATCCTGAAGTAGTGGTGACATACCTAACGAACATAGTGATAGCTGGTTACTCAGGAAAAGAATTTTAGTTCAACCTA-AG----AACCCAAAGT-ACTAAAAACAC--AAATTTGTCTTTAGAGCAATTCAATCAAGGAACAGCTTGTTTGAATCAGGACACAACCTTAACCATAGGATAA--TGGA--GCCCAGAATACAA-CTAAGTGGGCCTAAAAGCAGCCATCT--AGCAAAAGCGTTAAAGCTTACCTGTT-----TTCCAAAGAATGCCCCA-TATTTTACA--GAATCCC----TCAACAGTACCGAGTATATCTATATTT----ATAGAAAATTTTATGTTAAAAGTA?TAA?AAG??????---C??TTCTCCT?-???G??AGTATACTCCAG??A??C-CCCCCC??T????A??A?C?-----CCCCCCCCCAAGTAGTAA---CCT-ACAAGAAAAACCTC----CTTAACAACC--TGTTAACCTAACACAAGAGCATTCCAGG-AAAGATTAAAAGAAAAA-GAAGGAACTCGGCAAAC-TTCTGCCCCGCCTGTTTACC-AAAAACATCGCCTCTTGAGTTAT--ATAAGAGGTCCAGCCTGCCCAGTGACT-----TGTTTAACGGCCGCGGTATCCTAACCGTGCGAAGGTAGCGTAATCACTTGTTCTTTAAATAAGGACTAGTATGAAAGGCATCACGAGGGCCAAGCTGTCTCCTTTCTCTAATCAGTGAAACTAATCTTCCCGTGAAGAAGCGGGAATATTCTTATAAGACGAGAAGACCCTATGGAGCTTTAAATTAAAC-GCCACCTACATTACCCTTTCAA---ATTCCAGAAAACCAAC------AAATACAATGAACCCCTGGCTATAA-ATTTTAGGTTGGGGCGACCGCGGAGAAAAACCCATCCTCCGCATTGTTAAAA-----AATCATCTTAACAAAAAGCAACAGCTTTAAGTATCAATAAAATTGACATCCATTGACCCATTT-ACTTGATCAACGAACCAAGTTACCCTAGGGATAACAGCGCCATCCACTTTAAGAGCTCATATCGACAAGTGGGCTTACGACCTCGATGTTGGATCAGGGTATCCAAGTGGTGCAGCCGCTACTTAAGGTTCGTTTGTTCAA-CGAT---
Lynchius_simmonsi_QCAZ41639   CATCAAAAATTCAACAATTCCTCCAGCGAGGTCTATTTCCCGCGTAACAATGCTGTGAACTGGAAGCGTCACTGTTCCTCATGTGATGTTTGCAATTCTTCTAAAAATTGGGGTAAGAGAAAGGGAACAATGCACCAAAACTCTCTCATCAAAAAGAGGAAACTCAATGTGGAACCTGGA---AAGAAGAATAAAAATGGAAAAATGTCCCCCCTCTGGAAGAAGAATAGGACCCTGAATCAAATCAAGAACAATTGCAAACACTTGCATCTTGACTCCAATTTACTGGTTGTTGACTATCCTTCAGATTTTACGAAGTCGGTCACATGCCAGGTGTGTGAACACATATTGTCTGATCCGGTGCAAACCTCATGCAAACATTTGTTCTGCAGGATTTGCATTCTCAAATACTTCAAGATCATGGGCTGCTACTGTCCATCTTGCAGACACACTTGCTTCCCAACGGACCTTGCACCACCTGTGAAGTCCTTTCTTAACATTTTGAACTCCTTGATCTTAAAGTGCCCAGTGACTGGATGTGATGAGGAAATCATGCTTGCAAAATACTCTCAACATATTTCCAAACATAAAGAAATCAAAGGTAAAGATGCCTATGCCCATATCAATAAAGGATGGGT-GTTATAAA-CCCTTTAAACACACAGGTCTGGTCCCAGCCTTAAAATCAACTATTACTTAAATTACACATGCGAGTCTCCGCACCCCCG-TGAAAAT-GCCC-TTATT----ACCCACCCGG--GATAAGGAGCCGGTATCAGGCACAAAAAATTTGCCAAAGACACCTAGCCA-CGCCACACCCACAAGGGCCCTCAGCA-GTGATAAAAATTGT-TTATGAGCGCAAGCTTGACCCAGTCAAAGTAAAA-AGGGCCGGCAAAT-CTGGTGCCAGCCGCCGCGGTTACACCATT--GGCCCAAATTGATTTC--AACCGGCGTAAAGCGTGATAAAACCTA-----TTAC-----ACTAGAGTTAAACCTAAAC-TAAGCCGTCAAAAGCTCGTGTT-TTGGAAAACC-AAAAACGAAAGTTACTCTATC--AATACTACTTGAACTCACGAAAGCTTGACCACAAACTAAGATTAGATACCTTACTATG-CAAGCCGTAAAC-TTTTATTTACACCCTTA------TCGCCAGGGTACTACGAGC-AAAGCTTGAAACCCAAGGGACTTGACGGTACCCCACATCCCCCTAGAGGAGCCTGTCCTATAATTGATAACCCCCGTTAAACCTCACCACCATTAG-CTTATTCAGTCTGTATACTTCCGTCGCCAGCTTACCCCGTGA-GCGAAATCC--AGTCAGCACAATGTC--TGCCCGCCAG-----------TACGTCAGGTCAAGGTGCAGCAAACATGGTGGG-AAGAGATGGGCTACACTTTCT-AATTTAGAAAA-AACGAAAGACTCA-CATGAAAACA-AGTCTGAAGGCGGATTTAGTAGTAAAAAGAAAATA-GAGTGTTCTTTTTAAT-CAGGCCCT-GGGGTGTGTACACACCGCCC--GTCACCCTCTTCGTCGCATTCAACCC--AGTAATTAACATACCACAG---CACTATAGAAGAGGCAAGTCGTAACATGGTAAGGATACCGGAAGGTGTTCTTGGATAGAAACATAGCTTAAC-TAAAGCATATTGCTTACAC-----------------------------------GTCTTATCTACCTCGCCTTTGGGTCCTCAATTTCCCTTTAGTGCGATTGACGATAGAGAAAACTGGCCTATCGTCTTCTACAACAGGACTTGCCAATGCCGGGGCAACTTCATGGGCTACAACTGCGGAGATTGCAAATTTGGTTTCATCGGCCCCAACTGTACAGTGAGAAGAACGATGGTCAGGAAGGAAATCTTCAAGATGACTACTGCGGAGAAGGAAAAGTTCATTGCCTACCTCAATCTGGCCAAACACACCGTCAGCACAGAATATGTCATTGCCACTGGGACCTACGAGCAAATGAATAATGGTTCCAACCCACTATTTGCAGACATCAGCGTGTACGACCTGTTTGTGTGGCTGCACTATTACGCCTCCAGGGACGCTTTCCTAGAAGGTGACCTCGTGTGGGGAGATATTGACTTTGCCCACGAAGCGCCAGCCTTTTTGCCCTGGCACAGGTTCTTCTTGCTTCACTGGGAGCATGAAATTCAGAAGCTTGCAGGGGACGAGAACTTCACCATTCCCTTC-------------------------------------------------------------------------------------------------------------------------------------------------------------------------------------------------------------------------------------------------------------------------------------------------------------------------------------------------------------ACGAACTTGGTGATAGCTGGTTACTTAGGAAAAGAATTTTAGTTCAACCTAAAG-ACCCCTCCCCCTC-CCACAAAACAC--AAATTTGTCTTTAGAGCAACTCAAATAAGGAACAGCTTATTTGACCAAGGACACAGCCTTTTCAATAGGATAA-TGTCACCCCCTCCTCCACAA-CTAAGTAGGCCTAACAGCAGCCACCT--ATTAACAGCGTTAAAGCTTAACTGCA-----CCAAAAACAATTCCAAA-CCTCCTACA--GACCCCA----TCAACAGTACTAAGTAAATCTATATACT---ATAGAAAATTTTATGTTAAAACTAGTAACCAGAAGCAA---AACTTCTCCCG-AACGCAAGTTTACCTCAGTAAGGA-CCCCCCACTGAGAATTAACAGA---------CCACAGTAATAA---CCAAACAAGAAAACTCTC----CTTAACACCC--TGTTAACCTAACACAAGAGCGCCCCCAG-AAAGATTAAAAGAAAAA-GAAGGAACTCGGCAAAT-TCCTGCCCCGCCTGTTTACC-AAAAACATCGCCTCTTGCCCCCAATATAAGAGGTCCAGCCTGCCCAGTGACT----CTGTTCAACGGCCGCGGTATCCTAACCGTGCAAAGGTAGCGTAATCACTTGTTCTTTAAATAAGGACTAGTATGAAAGGCATCACGAGGGCTAAACTGTCTCCTCTCTCTAATCAGTGAAACTAGTCTCCCCGTGAAAAAACGGGGATATTTTTATAAGACGAGAAGA-------------------------------------------------------------------------------------------------------------------------------------------------------------------------------------------------------------------------------------------------------------------------------------------------------------------------------------------------------------------------------
Lynchius_simmonsi_QCAZ41640_JF810005_Zamora_Chinchipe   CATCAAAAATTCAACAATTCCTCCAGCGAGGTCTATTTCCCGCGTAACAATGCTGTGAACTGGAAGCGTCACTGTTCCTCATGTGATGTTTGCAATTCTTCTAAAAATTGGGGTAAGAGAAAGGGAACAATGCACCAAAACTCTCTCATCAAAAAGAGGAAACTCAATGTGGAACCTGGA---AAGAAGAATAAAAATGGAAAAATGTCCCCCCTCTGGAAGAAGAATAGGACCCTGAATCAAATCAAGAACAATTGCAAACACTTGCATCTTGACTCCAATTTACTGGTTGTTGACTATCCTTCAGATTTTACGAAGTCGGTCACATGCCAGGTGTGTGAACACATATTGTCTGATCCGGTGCAAACCTCATGCAAACATTTGTTCTGCAGGATTTGCATTCTCAAATACTTCAAGATCATGGGCTGCTACTGTCCATCTTGCAGACACACTTGCTTCCCAACGGACCTTGCACCACCTGTGAAGTCCTTTCTTAACATTTTGAACTCCTTGATCTTAAAGTGCCCAGTGACTGGATGTGATGAGGAAATCATGCTTGCAAAATACTCTCAACATATTTCCAAACATAAAGAAATCAAAGGTAAAGATGCCTATGCCCATATCAATAAAGGA------------------------------------------------------------------------------------------------------------------------------------------------------------------------------------------------------------------------------------------------------------------------------------------------------------------------------------------------------------------------------------------------------------------------------------------------------------------------------------------------------------------------------------------------------------------------------------------------------------------------------------------------------------------------------------------------------------------------------------------------------------------------------------------------------------------------------------------------------------------------------------------------------------------------------------------------------------------------------------------------------------------------------------------------------------------------------------------------------------------------------------------------------------------------------------------------------------------------------------------------------------------------------------------------------------------------------------------------------------------------------------------------------------------------------------------------------------------------------------------------------------------------------------------------------------------------------------------------------------------------------------------------------------------------------------------------------------------------------------------------------------------------------------------------------------------------------------------------------------------------------------------------------------------------------------------------------------------------------------------------------------------------------------------------------------------------------------------------AGTTCAACCTAAAG-ACCCCTCCCCCTC-CCACAAAACAC--AAATTTGTCTTTAGAGCAACTCAAATAAGGAACAGCTTATTTGACCAAGGACACAGCCTTTTCAATAGGATAA-TGTCACCCCCTCCTCCACAA-CTAAGTAGGCCTAACAGCAGCCACCT--ATTAACAGCGTTAAAGCTTAACTGCA-----CCAAAAACAATTCCAAA-CCTCCTACA--GACCCCA----TCAACAGTACTAAGTAAATCTATATACT---ATAGAAAATTTTATGTTAAAACTAGTAACCAGAAGCAA---AACTTCTCCCG-AACGCAAGTTTACCTCAGTAAGGA-CCCCCCACTGAGAATTAACAGA---------CCACAGTAATAA---CCAAACAAGAAAACTCTC----CTTAACACCC--TGTTAACCTAACACAAGAGCGCCCCCAG-AAAGATTAAAAGAAAAA-GAAGGAACTCGGCAAAT-TCCTGCCCCGCCTGTTTACC-AAAAACATCGCCTCTTGCCCCCAATATAAGAGGTCCAGCCTGCCCAGTGACT----CTGTTCAACGGCCGCGGTATCCTAACCGTGCAAAGGTAGCGTAATCACTTGTTCTTTAAATAAGGACTAGTATGAAAGGCATCACGAGGGCTAAACTGTCTCCTCTCTCTAATCAGTGAAACTAATCTCCCCGTGAAAAAACGGGGATATTTTTATAAGACGAGA----------------------------------------------------------------------------------------------------------------------------------------------------------------------------------------------------------------------------------------------------------------------------------------------------------------------------------------------------------------------------------
Lynchius_tabaconas_MHNC8637_KX470789   CATCAAAAATTCAACAATTCCTCCAGCGAGGTCTATTTCCCGCGTAACAATGCTGTGGACTGGAAGCGTCACTGTTCCGCATGTGACGTTTGCAATTGTTCTAAAAATTGGGGTAAGAGAATGGGAACAATGCACCAAAACTCTCTCATCAAAAAGAGGAAACTCAATGTGGAACAAGGAAAGAAGAAGAACAAAAATGGAAAAATGTCCCCCCTCTGGAAGAAGAATAGGACCCTGAATCAAATCAAGAACCATTGCAAACACTTGCACCTTGACTCCAATTTACTGGTTGTTGACTATCCTTCCGATTTTATGAAGTCGATCACATGCCAGGTGTGTGAACACATATTGTCTGATCCAGTGCAAACCTCATGTAAACATTTGTTCTGCAGGATTTGCATTCTCAAATACTTCAAGATCATGGGCTGCTACTGCCCATCTTGCAGACACACTTGCTTCCCAACGGACCTTGCACCACCTGTGAAGTCCTTTCTTAACATTTTAAACTCCTTGATCTTAAAGTGCCCAGTGACTGGATGTGATGAGGAAATCATGCTTGCAAAATACTCTCAACATATTTCCAAACATAAAGAAATCAAAGGTAAAGATGCCTATGCCCATATCAATAAAGGA-----------------------------------------------------------------------------------------------------------------------------------------------------------------------------------------------------------------------------------------------------------------------------------------------------------------------------------------------------------------------------------------------------------------------------------------------------------------------------------------------------------CTATG-CAAGTCGCAAAC-TTTTATTTACAATTGAA------TCGCCAGGGTACTACGAGC-AGAGCTTAAAACCCAAGGGACTTGACGGTACCCCATATCCACCTAGAGGAGCCTGTCCTATAATTGATAACCCCCGCTAAACCTCACCACCATTAG-CTTATTCAGCCTGTATACTTCCGTCGTCAGCTTACCCCGTGA-GCGAAGTCA--AGTCAGCATAATGCC--TATCCGCCAA-----------CACGTCAGGTCAAGGTGCAGCAAACATGGTGGG-AAGAGATGGGCTACACTTTCT-AATCTAGAAAA-CACGAAAGACTA--CATGAAAAC-AAGTCAGAAGGTGGATTTAGTAGTAAAAAGAAAATA-GAGTGTTCTTTTTAAA-TTGGCCCT-GGGGTAAGTACACACCGCCC--GTCACCCTCCTCATAGCGTAAACCC---AGTATATAACAATTCCAGG---CACTGTAGAAGAGGTAAGTCGTAACATGGTAAGTATACCGGAAGGTGTTCTTGG-AAGAGACATAGCTTAAT-AAAAGCACATTGCTTACACCAATATA-ATGCCTGCTAAACTCGGGCTGTCTCAAGTCTTATCTACCTCGCCTTTGGGTCCTCAATTTCCCTTTAGTGGCATTGACGATAGGGAAAACTGGCCTATCGTCTTCTACAACAGGACCTGCCAATGCCGGGGCAACTTCATGGGCTACAACTGTGGAGATTGCAAATTTGGTTTCATTGGCCCCAACTGTACAGTGAGAAGAACGATGGTCAGGAAGGAGATCTTCAAGATGACTACTGCGGAGAAGGAAAAGTTCATTGCCTACCTCAATCTGGCCAAACACACCGTCAGCACAGAATATGTCATTGCCACCGGGACCTACGAGCAAATGAATAATGGTTCTACCCCACTATTTGCAGACATCAGCGTGTACGACCTGTTTGTGTGGCTGCACTATTACGCCTCCAGGGACGCTTTCCTAGAAGGTGACCTCGTGTGGGGAGATATTGACTTTGCCCACGAAGCGCCAGCCTTTTTGCCCTGGCATAGGTTCTTCTTGCTTCACTGGGAGCATGAAATTCAGAAGCTTGCAGGGGACGAGAACTTCACCATTCCCTTCGCTAAAAATCTAGCCCACCAATCCCCT-----------ACACCTAAATTTCAAAACTAAAATATTTTTATAATAAAGTAAAGACGATTAAAAAATTAACAAG-AGCAATAAAAATGTACCGCAAGGGATAG-TTGAAATAGAAATGAAATAAAATTA--AAGCCTTAAAAA--GTAGAGCTAACCCCTCGTACCTTTTGCATCATGGTTTAACTAGTTTAAT-TAAGCAAAACGA-TTTAAAGTTTAACTTCCCGAAACTAAGTGAGCTACTTCAAGACAACCTAA--GAGTCAACCCCCCGACGTTGTAAAGTCGCGGGAAGATCCTGAAGTAGTGGTGATATACCTAACGAACT----------TGGTTACTCAGGAAAAGAATTTTAGTTCAACCTAAAG----AACCTTAAGT-ACTAAAAACAA--AAATTCGTCTTTAGAGTAATTCAACCAAGGAACAGCTTGGTTGAATCAGGACACAACCTTGACCACAGGATAA--TGAACTCCTCCGAATACAA-CTAAGTAGGCCTAAAAGCAGCCATCT--AACAAAAGCGTTAAAGCTTTTCTGTT-----TTCCAAAGAATACCTCA-CACTTCACA--GAATCCT----TCATTAGTACTGAGTACATCTATATTTT---ATAGAAAATTTTATGTTAAAACTAGTAACAAGAAGTTA---TTCTTCTCCTC-AATGCAAGTGTATCTCAGTAAGGA-CCCCCCACTGAAAATTAACAA---------CCCAAAGCAGAAA---CCTAACAAGAAAAATCTT----CTTAACAAAC--TGTTAACCTAACACCAGAGCATTCCAAG-AAAGATTAAAAGAAAAA-GAAGGAACTCGGCAAAC-TTCTGCCTCGCCTGTTTATC-AAAAACATCGCCTCTTGAATTAT--ATAAGAGGTCCAGCCTGCCCAGTGACT----TTGTTCAACGGCCGCGGTATCCTAACCGTGCGAAGGTAGCGTAATCACTTGTTCTTTAAATAAGGACTAGTATGAAAGGCATCACGAGGGCCAACCTGTCTCCTTTTTCTAATCAGTGAAACTAATCTCCCCGTGAAGAAGCGGGGATATTTTTATAAGACGAGAAGACCCTTTGGAGCTTTAAATTGAAC-ACCGCCTACATTTTTCTTTTAA---ATTCCTGAAGAGTAAACAAATATATC-----------CCGGCTGTAA-ATTTTAGGTTGGGGCGACCGCGGAGAAAAACTTACCCTCCACATTGTT-AAGA----GCCATCTTAAAC-AAAAGCAACAACTTTATGTATCAATAAAATTGACATCTATTGACCCATTA--TTTGATCAACGAACCAAGTTACCCTAGGGATAACAGCGCCATCCACTTTAAGAGCTCATATCGACAAGTGGGCTTACGACCTCGATGTTGGATCAGGGTATCCAAGTGGTGCAGCAGCTACTTAAGGTTCGTTTGTTCAA-CGATTAA
Lynchius_tabaconas_MHNC8650_KX470790   CATCAAAAATTCAACAATTCCTCCAGCGAGGTCTATTTCCCGCGTAACAATGCTGTGGACTGGAAGCGTCACTGTTCCGCATGTGACGTTTGCAATTGTTCTAAAAATTGGGGTAAGAGAATGGGAACAATGCACCAAAACTCTCTCATCAAAAAGAGGAAACTCAATGTGGAACAAGGAAAGAAGAAGAACAAAAATGGAAAAATGTCCCCCCTCTGGAAGAAGAATAGGACCCTGAATCAAATCAAGAACCATTGCAAACACTTGCACCTTGACTCCAATTTACTGGTTGTTGACTATCCTTCCGATTTTATGAAGTCGATCACATGCCAGGTGTGTGAACACATATTGTCTGATCCAGTGCAAACCTCATGTAAACATTTGTTCTGCAGGATTTGCATTCTCAAATACTTCAAGATCATGGGCTGCTACTGCCCATCTTGCAGACACACTTGCTTCCCAACGGACCTTGCACCACCTGTGAAGTCCTTTCTTAACATTTTAAACTCCTTGATCTTAAAGTGCCCAGTGACTGGATGTGATGAGGAAATCATGCTTGCAAAATACTCTCAACATATTTCCAAACATAAAGAAATCAAAGGTAAAGATGCCTATGCCCATATCAATAAAGGA-----------------------------AGGTCTGGTCCCAGCCTTAAAATCAACTATTACTTAATTTACACATGCAAGTCTCCGCACCCCCG-TGAAAAT-GCCC-TTATA----ACCCAACAGG--AATGAGGAGCTGGTATCAGGCACAA--AATTTGCCCATAACACCTAGCCA-CGCCACACCCACAAGGGTTCTCAGCA-GTGATAAAAATTAT-TTATAAGCGCCAGCTTGACTCAGTTAAAGTAAAA-AGAGCCGGCAAAT-CTGGTGCCAGCCGCCGCGGTTACACCATA--GGCTCAAATTGATTTT--GTTCGGCGTAAAATGTGATTAAAA-CTTTATGTAC------ATTAGAGTTAAACTCAAAC-TAAGCTGTCGCAAGCTTGCAAT-TAGGAAAACC-AAAAACGAAAGTTACTCTAAC-TAACCCCATTTGAATTCACGAAAACTTGATTACAAACTAAGATTAGATACCTTACTATG-CAAGTCGCAAAC-TTTTATTTACAATTGAA------TCGCCAGGGTACTACGAGC-AGAGCTTAAAACCCAAGGGACTTGACGGTACCCCATATCCACCTAGAGGAGCCTGTCCTATAATTGATAACCCCCGCTAAACCTCACCACCATTAG-CTTATTCAGCCTGTATACTTCCGTCGTCAGCTTACCCCGTGA-GCGAAGTCA--AGTCAGCATAATGCC--TATCCGCCAA-----------CACGTCAGGTCAAGGTGCAGCAAACATGGTGGG-AAGAGATGGGCTACACTTTCT-AATCTAGAAAA-CACGAAAGACTA--CATGAAAAC-AAGTCAGAAGGTGGATTTAGTAGTAAAAAGAAAATA-GAGTGTTCTTTTTAAA-TTGGCCCT-GGGGTAAGTACACACCGCCC--GTCACCCTCCTCATAGCGTAAACCC---AGTATATAACAATTCCAGG---CACTGTAGAAGAGGTAAGTCGTAACATGGTAAGTATACCGGAAGGTGTTCTTGG-AAGAGACATAGCTTAAT-AAAAGCACATTGCTTACACCAATATA-ATGCCTGCTAAACTCGGGCTGTCTCAAGTCTTATCTACCTCGCCTTTGGGTCCTCAATTTCCATTTAGTGGGATTGACGATAGGGAAAACTGGCCTATCGTCTTCTACAACAGGACCTGCCAATGCCGGGGCAACTTCATGGGCTACAACTGCGGAGATTGCAAATTTGGTTTCATCGGCCCCAACTGTACAGTGAGAAGAACGATGGT?AGGAAGGAGATCTTCAAGATGACTACTGCGGAGAAGGAAAAGTTCATTGCCTACCTCAATCTGGCCAAACACACCGTCAGCACAGAATATGTCATTGCCACCGGGACCTACGAGCAAATGAATAATGGTTCCACCCCACTATTTGCAGACATCAGCGTGTACGACCTGTTTGTGTGGCTGCACTATTACGCCTCCAGGGACGCTTTCCTAGAAGGTGACCTCGTGTGGGGAGATATTGACTTTGCCCACGAAGCGCCAGCCTTTTTGCCCTGGCATAGGTTCTTCTTGCTTCACTGGGAGCATGAAATTCAGAAGCTTGCAGGGGACGAGAACTTCACCATTCCCTTCGCTAAAAATCTAGCCCACCAATCCCCT-----------ACACCTAAATTTCAAAACTAAAATATTTTTATAATAAAGTAAAGACGATTAAAAAATTAACAAG-AGCAATAAAAATGTACCGCAAGGGATAG-TTGAAATAGAAATGAAATAAAATTA--AAGCCTTAAAAA--GTAGAGCTAACCCCTCGTACCTTTTGCATCATGGTTTAACTAGTTTAAT-TAAGCAAAACGA-TTTAAAGTTTAACTTCCCGAAACTAAGTGAGCTACTTCAAGACAACCTAA--GAGTCAACCCCCCGACGTTGTAAAGTCGCGGGAAGATCCTGAAGTAGTGGTGATATACCTAACGAACTTAGCGATAGCTGGTTACTCAGGAAAAGAATTTTAGTTCAACCTAAAG----AACCTTAAGT-ACTAAAAACAA--AAATTCGTCTTTAGAGTAATTCAACCAAGGAACAGCTTGGTTGAATCAGGACACAACCTTGACCACAGGATAA--TGAACTCCTCCGAATACAA-CTAAGTAGGCCTAAAAGCAGCCATCT--AACAAAAGCGTTAAAGCTTTTCTGTT-----TTCCAAAGAATACCTCA-CACTTCACA--GAATCCT----TCATTAGTACTGAGTACATCTATATTTT---ATAGAAAATTTTATGTTAAAACTAGTAACAAGAAGTTA---TTCTTCTCCTC-AATGCAAGTGTATCTCAGTAAGGA-CCCCCCACTGAAAATTAACAA---------CCCAAAGCAGAAA---CCTAACAAGAAAAATCTT----CTTAACAAAC--TGTTAACCTAACACCAGAGCATTCCAAG-AAAGATTAAAAGAAAAA-GAAGGAACTCGGCAAAC-TTCTGCCTCGCCTGTTTATC-AAAAACATCGCCTCTTGAATTAT--ATAAGAGGTCCAGCCTGCCCAGTGACT----TTGTTCAACGGCCGCGGTATCCTAACCGTGCGAAGGTAGCGTAATCACTTGTTCTTTAAATAAGGACTAGTATGAAAGGCATCACGAGGGCCAACCTGTCTCCTTTTTCTAATCAGTGAAACTAATCTCCCCGTGAAGAAGCGGGGATATTTTTATAAGACGAGAAGACCCTTTGGAGCTTTAAATTGAAC-GCCGCCTACATTTTTCTTTTAA---ATTCCTGAAGAGTAAACAAATATATC-----------CCGGCTGTAA-ATTTTAGGTTGGGGCGACCGCGGAGAAAAACTTACCCTCCACATTGTT-AAGA----GCCATCTTAAAC-AAAAGCAACAACTTTATGTATCAATAAAATTGACATCTATTGACCCATTA--TTTGATCAACGAACCAAGTTACCCTAGGGATAACAGCGCCATCCACTTTAAGAGCTCATATCGACAAGTGGGCTTACGACCTCGATGTTGGATCAGGGTATCCAAGTGGTGCAGCAGCTACTTAAGGTTCGTTTGTTCAA-CGATTAA
Noblella_sp__r_RVM_2017___KY652646   -----------------------------------------------------------------------------------------------------------------------------------------------------------------------------------------------------------------------------------------------------------------------------------------------------------------------------------------------------------------------------------------------------------------------------------------------------------------------------------------------------------------------------------------------------------------------------------------------------------------------------------------------------------------------------------------------------------------------------------------------------------------------------------------------------------------------------------------------------------------------------------------------------------------------------------------------------------------------------------------------------------------------------------------------------------------------------------------------------------------------------------------------------------------------------------------------------------------------------------------------------------------------------------------------------------------------------------------------------------------------------------------------------------------------------------------------------------------------------------------------------------------------------------------------------------------------------------------------------------------------------------------------------------------------------------------------------------------------------------------------------------------------------------------------------------------------------------------------------------------------------------------------------------------------------------------------------------------------------------------------------------------------------------------------------------------------------------------------------------------------------------------------------------------------------------------------------------------------------------------------------------------------------------------------------------------------------------------------------------------------------------------------------------------------------------------------------------------------------------------------------------------------------------------------------------------------------------------------------------------------------------------------------------------------------------------------------------------------------------------------------------------------------------------------------------------------------------------------------------------------------------------------------------------------------------------------------------------------------------------------------------------------------------------------------------------------------------------------------------------------------------------------------------------------------------------------------------------------------------------------------------------------------------------AAAACATCGCCTTTTGCTTAAC--ATAAAAGGTCCAGCCTGCCCAGTGACT-----TGTTCAACGGCCGCGGTATCCTAACCGTGCGAAGGTAGCGTAATCACTTGTTTTCTAAATCAAGACTTGTATGAAAGGCACCACGAGGGTCCAACTGTCTCCTTTTTTTCATCAGTGAAACTAATCTCCCCGTGAAGAAGCAGGGATATTTATATAAGACGAGAAGACCCTATGGAGCTTTAAACTGCAG-ATCACCTGC----------------ACTATTGAATTTTACCTCAATAAGCATTA-------ATTGGTCCCTAAGTTTTAGGTTGGGGTGACCCAGGAGAAAAAATCATCCTCCTGGCGGATACGAT---TTACT--CTAAGCAAAAAGTTACATCTTTAAGCATCAAT-ACATTGACTCTCATTGACCCAATTTT-CTGATCAACGAACCAAGTTACCCTAGGGATAACAGCGCAATCTATTTTAAGAGCCCCTATCGACAAGTAGGTTTACGACCTCGATGTTGGATCAAGGTATCCCAGTGGCGCAGCCGCTACTAACGGTTCGTTTGTTCAA-CGATTAA
Noblella_heyeri_QCAZ31471_JX267463_   -------------------------------------------------------------------------------------------------------------------------------------------------------------------------------------------------------------------------------------------------------------------------------------------------------------------------------------------------------------------------------------------------------------------------------------------------------------------------------------------------------------------------------------------------------------------------------------------------------------------------------------------------------------------------------AACACACAGGTCTGGTCCTGGCCTTAAAATCAACTTTATCTCAACCTACACATGCAAGTTTCCGCCCACCCG-TGAGTAC-ACAC-CCTACC-TCTACTTAGA----ATAAAGGACCTGGTATCAGGCGCAC-----TCGCCCAAGACACCTAGCTA-CGCCACGCCCACAAGGGTTTTCAGCA-GTGACCAACATTGT-CAATAAACGCAAGTTTGAATCAGTTAGAGATTAC-AGAGCCGGCAAAG-ATGGTGCCAGCCGCCGCGGTTAAACCATA-CGACTCAAATTGATTTC--TATCGGCGTAAAGCGTGACTAAAG--TTCAACACAAA-----CTAGGGCTAAACCTTGAC-TTCACTGTGAAACTCATGTCAA-AAAGAAATCC-AAAAACGTAAGTTACCCTACC----CCCCACTTAAATTCACGACAGTTAGGGCACAAACTGGGATTAGATACCCCACTATGCCTGACCGTAAAC-TTTTACTTACTACACCAC-----TCGCCAGGGAACTACAAGC-AAAGCTTAAAACCCAAAGGACTTGACGGTGTCCCACATCC-CCTAGAGGAGCCTGTCCCATAACCGATGATCCCCGCTAGACCTTACCACTCTTAG--CTTATCAACCTGTATACTTCCGTCCC--GCCCACCACGTGA-GTGACACCA--AGTGAGCCCAATGTC---CCCAACA-----------------------------------------------------------------------------------------------------------------------------------------------------------------------------------------------------------------------------------------------------------------------------------------------------------------------------------------------------------------------------------------------------------------------------------------------------------------------------------------------------------------------------------------------------------------------------------------------------------------------------------------------------------------------------------------------------------------------------------------------------------------------------------------------------------------------------------------------------------------------------------------------------------------------------------------------------------------------------------------------------------------------------------------------------------------------------------------------------------------------------------------------------------------------------------------------------------------------------------------------------------------------------------------------------TTAGCGATAGCTGGTTATTCAAGAAAAGAATTTTAGTTCTACCTAAAA----AGCTTCTATA-ACTATAAATAAATACCTCACTTTTTAGAGCAATTCAAATAGGGTACAGCCTATTTGAAACAGGAAACAACCTAAAACAACGGGTAA------CTATTTTTTTAGCAA-TATAATAGGCCTAAAAGCAGCCATTAA-TATAAAAGCGTCAAAGCTTCACTGCC----CACAACTACAATATCAC--TAATTACAC-CAAACCCT----TACTCAGTATTGAATACTTCAATATTTCT--ATTGAACTTTTTATGTTAAAACAAGTAGCAAGAAATTA---ACCTTCTCAT--AATGTAAACATAAATCAGACTGCA-CCCCGCACTGATAAATAACGA--CTCTAATCCCAAAGCAACAA--CTTCAATAAAAAAATATTT----CTTCATCCTC--CGTTAACCTGACACAAGAACATTACAAG-AAAGATAACAAGAAGAA-AAAGGAACTCGGCAAAC-ACTAATTTCGCCTGTTTACC-AAAAACATCGCCTCTTGCATAAA--ATAAGAGGTCCAGCCTGCCCAGTGAA------TATTTAACGGCCGCGGTATCTTAACCGTGCAAAGGTAGCACAATCACTTGTTTTTTAAATAAAGACTAGTATGAATGGCATCACGAAAATTAAACTGTCTCTTTCTTCCAATCAGCGAAACTATTCTTCCCGTGAAGAGACGGGAATATTACCATAAGACGAGAAGACCCTGTGGAGCTTTAAAC-CCAT-AACACCAGTCTTTCCATAACA-----CCTCCAGAGCAATTCTTAAAAGCATTCA--------TGGCCTACAG-GTTTTCAATTGGGGCGATTTTGGAGAACAACCTACCCTCCAAGCTGAATCAT-------AGTACTTAACAAAAATCTACAACTTTATGTATCAAT-AAATTGACA-TCATTGACCCAGTA-ACCTGATCAACGAACCAAGTTACCCCAGGGATAACAGCGCAATCTTCTTTGAGAGTTCATATCGACAAGCAGGTTTACGACCTCGATGTTGGATCAGGGTACCCTGGGAGTGCAGCCGCCCCCAATGGTTCGTTTGTTCA---------
Noblella_lochites_KU177356_EU186699   --------------------------------TTATTTCCCTCGTAACAATGCTGTGGAGTGGAAGCCTCACTGTTCCGGATGTGATGTTTGTAATTCCTCCAAAAATTGGAGTAAACGAAAGGGAACAATGCAGCAAAACTCCCTCATCAAAAAGAGGAAACTCAGTGTGGAACATGGAAAGCCGAAGAACAAAAATAGAAAAATCTCACCCCTTTGGAAGAAGAATAAGACCCTTAATCAAATCAAGAACACTTGCAAACACTTCCACCTTGATTCCAATTTACTGGTGGTTGACTATCCTTCTGATTTTACTAAGTCGGTCACATGCCAGGTGTGTGAACACATACTGTCTGATCCAGTGCAAACCTCGTGCAAACATTTGTTCTGCAGGATTTGCATCCTCAAATACCTCAAGACGATGGGTTGCTACTGCCCATCTTGCAGACACACTTGCTTCCCAACTGACATTGTGCCACCTGTGAAGTCCTTTCTTAACATTTTGAACTCCTTGGTCTTAAAGTGCACAGTCACTGGATGTGATGAGGAAATCCTTCTTGGGAAATACTCTCAACATATCTCTCAACATAAAGAAATCAAAGGTAAAGAGGCC-------------------------------------------------------------------------------------------------------------------------AC-GCCCTTTACCT-CCTCCTCGAAGG--TAAATAGGGCAGGTATCAGGCACA----CCTCGCCCATAACACCTAGCCA-CGCCACCCCCACAAGGGCCCTCAGCA-GTGACCAATATTGT-TTATAAACGCAAGTTTGACCCAGTTAGAGAATAA-AGAGCTGGCAAAG-CTGGTGCCAGCCGCCGCGGTTACACCATA-TAGCTCAAATTGATTTT--CACCGGCGTAAAGCGTGATTAAAG-ACCCCCCCCCCG----ACTAGGGTACAACTCAGAC-CCCAACGTAAAAACCCCGTCTG-TAAGAATCCC-CAAAACGAAAGTTACCCTACA------ACACTTGAATTCACGACAGTTAGAACACAAACTGGGATTAGATACCCCACTATG-CTAACCGTAAAC--CTTACT-ACTCCTTCC------CCGCCAGGGAACTACGAGC-AAAGCTTAAAACCCAAAGGACTTGACGGTGCCCCACATCCCCCTAGAGGAGCCTGTCC-ATAACTGATGATCCCCACTAAACCTCACCATTTTTAG--CTAATCAGCCTGTATACTTCCGTCCCCGGCCTACCACGTGA-GCGACAATA--AGTAGGCCCAACGTC----TTACAAAA-----------TACGTCAGGTCGAAGTGCAGCTAATAAAATGGG--AAAGATGGGCTACACTCTCT-GAAACAGAGAA-TACGAAAGACAAT-AATGAAACTTATGTCAGAAGGTGGATTTAGTAGTAAAAGGAAAATA-GAGTGTCCCTTTTAAC-TTAGCACT-GGGGCGTGTACACACCGCCC--GTCACCCTCTTCGAACCGCAACTAAA--AGTTTTTAACACCAATGCA---CATATGAGAAGAGGCAAGTCGTAACATGGTAAGTGTACCGGAAGGTGCACTTGGAATGAAACGTAGTTTA---AAAAATACCTCGTTTACACCGAGGAG-TTGTGGGTAAGACCCCCACCGACTCGA-----------------TTTGGGTCCTCAGTTTCCCTTTAGTGGCATTGATGATCGGGAAAACTGGCCTATTGTCTTCTACAACAGGACCTGCCAATGCCGGGGCAACTTCATGGGCTACAATTGTGGTGATTGCAAATTTGGTTTCATTGGCACCAACTGTACGGTGAGAAGAACGATGATCAGGAAAGAAATCTTCAAGACAACTGCGGCGGAGAAGGACAAGTTCATCGCCTACCTCAATCTGGCCAAACGCACAGTCAGCCCGGACTATGTCATCGCCACTGGGACCTACGAGCAAATGAATAATGGTTCCAACCCACTTTTTGCAGACATCAGCGTGTACGACCTGTTTGTGTGGATGCACTATTACGCCTCCAGGGACTCCTTCCTAGAAGGTGACCTTTTGTGGAGAGATATTGACTTTGCCCATGAAGCACCAGCCTTTTTGCCCTGGCACAGGTTCTACTTGCTTCACTGGGAGCATGAAATTCAGAAGGTTACCAGTGAT---------------------GCCTAAAATCTAGCCTTACTTCCTAATTC----------ACCTCTTACCCACGAACTAAAATATTCTTTAACTCAAGTACAGATGATCAAAAAATTATTTAG-CGCTATA-ATA-GTACCGCAAGGGAAAG-ATGAAATAAAAATGAAAACCTC-----AAGCACAACAAATAGTAGAGACTGGCCCTCGTACCTTTTGCATCATGGTTTAACTAGTCAAGCATAGGCAAAAAGA-CCTTAAGTCTACCTCCCCGAAACTAAGTGAGCTACTCAAAGGCAGCTTTCT-GAGCCCATCCATCTCTGTTGCAAAAGAGTGGAATGACCTTGAAGTAGAGGCGACACACCTAACGAACTTAGTGATAGCTGGTTGTTCAGGCAAAGCATCTTAGTTCTGCCTAAAA--CTTTTATTACAT-TACACAAACAAACCCTACACCTTTTAGAGCAACTCAAATAGGGTACAGCCTATTTGAAACAGGATACAACCTACAATACCGGGTAA-CTTCGACCTCACCTAAGCAA-CATAGTGGGCCTAAGAGCAGCCAACAC-TTAAAAAGCGTCAAAGCTTAATTGCC----CCCACCCCCTCTATCCCACGAACATCAC-CGAACCCT----TTAATAGTACTGAACACTTCAATATCTCT--ATTGAACCTTTTATGTTAAAACTAGTAACAAGAAATAA---ATTTTCTCAC--AATGTAAACATAACCCAGACAGCA-CCCCGCACTGGCAATTAACGA--TCCTAACCCAAAGGTAGTAA--CCCAGAAAATAAAACTCTA----CCGGCCCCCCCCCGTCAACCTGACACAAGAACATTACAAG-AAAGATTAAAAGAAAAA-AAAGGAACTCGGCAAAT-ATTAATTTCGCCTGTTTACC-AAAAACATCGCCTCTTGCATACT--ATAAGAGGTCCAGCCTGCCCAGTGACC-----CATTTAACGGCCGCGGTATCCTAACCGTGCAAAGGTAGCACAATCACTTGTTTTTTAAATAAAGACTAGTATGAATGGCACCACGAAAATTAAACTGTCTCTTTTTTTCAATCAGTGAAACTAATCTCCCCGTGAAGAAGCGGGGATTATCCCATAAGACGAGAAGACCCTGTGGAGCTTTAAACTTTTCTAGCGCCCACTT-------------------------CTACCCTCCAATAACACCAAGTGC--CCCCCTAGAATGTTTTCGGTTGGGGCGACCTCGGAGAACAACTCACCCTCCAAGCTGAAATAG----TTAATACTTAAACAAAAACTCACAACTTTATGTATCAAT-AAATTGACACCCATTGACCCAGCA-ACCTGATCAACGAACCAAGTTACCCCAGGGATAACAGCGCAATCTTCTTTAAGAGCCCATATCGACAAGAAGGTTTACGACCTCGATGTTGGATCAGGGTACCCAAGGAGTGCAGCCGCCCCTAAAGGTTCGTTCGT------------
Noblella_myermecoides_QCAZ40180_JX267464   -------------------------------------------------------------------------------------------------------------------------------------------------------------------------------------------------------------------------------------------------------------------------------------------------------------------------------------------------------------------------------------------------------------------------------------------------------------------------------------------------------------------------------------------------------------------------------------------------------------------------------------------------------------------------------AATACACAGGTCTGGTCCTGGCCTTCAAATCAACTTTTTCTCGACCTACACATGCAAGTTTCCGCCCACCAG-TGAGTAT-ATCCTTCAAC---CTCTTTTTAGA--GCGGAGGATTTGGTATCAGG------TTATACACCAAAAACACCCAGCTA-CGCCACACCCACAAGGGTATACAGCA-GTGACTAACATTGA-CTATGAACGCAAGTTTGAATCAGTCAGAGAAACC-AGAGCTGGCAAAG-ATGGTGCCAGCCGCCGCGGCTAAACCTTT-CGGCTCAAATTGATTTT--CACCGGCGTAAAGCGTGATTAAAG--TCTCACCCAAA-----CTAGGGTTAAACCCAGAC--TACTTGTAAAAACTATGTCTT-TGAGAAATCC-CAACACGAAAGTTACCCTATT-----TTCACTTGAATCCACGACAGTTAAGACACAAACTGGGATTAGATACCCCACTATGCTTAACCGTAAAC-TTTTACTTACACCCTCCCCTCCAACGCCAGGATACTACGAGC-AAAGCTTAAAACCCAAAGGACTTGACGGTGCCCCACATCCCCCTAGAGGAGCCTGTCCCATAACCGATGATCCCCGTTAAACCTCACCATTTTTAG--CCTATCAACCTGTATACTTCCGTCCACAGCCCACCACGTAAAGTGACACCA--A------------------------------------------------------------------------------------------------------------------------------------------------------------------------------------------------------------------------------------------------------------------------------------------------------------------------------------------------------------------------------------------------------------------------------------------------------------------------------------------------------------------------------------------------------------------------------------------------------------------------------------------------------------------------------------------------------------------------------------------------------------------------------------------------------------------------------------------------------------------------------------------------------------------------------------------------------------------------------------------------------------------------------------------------------------------------------------------------------------------------------------------------------------------------------------------------------------------------------------------------------------------------------------------------------------------------------TAGCGATAGCTGGTTATTCAAGAATAGAATTTTAGTTCTACCTAATTTTCCCACCCATTTT-ACAAAAAATAA--CATCACACCTTTAGAGCAACTCAAATAGGGTACAGCCTATTTGAGGCAGGAAACAGCCTTAAACAATGGGTAA----TTATTATTTATGAGCAA-TTCAATAGGCCTAAAAGTAGCCAATAA-TGAAAATGTGTCTAAACTTCACTGCA------TATTATTAATATCTCACAAATATCAC-CGAACCCT----TCCCCCGTATTGAATACTTCAATATTCTT--ATTGAACTTTTTATGTTAAAACAAGTAACAAGAAACTA---ACTTTCTCAC--CATGCAAGCATAACTCAGACAGCA-CCCCGCACTGACAATTAACGG-CTCTTAATCCTAAAGCAATAA-CCCCCCATTAAAAAAGATTT----CTTCACACCCC-CGTCAACCTGACACAAGAGCATTACAAG-AAAGATTAAAAGAAAAA-AAAGGAACTCGGCAAAC-ACTAATTTCGCCTGTTTATC-AAAAACATCGCCTCTTGCACAAA--ATAAGAGGTCCAGCCTGCCCAGTGAA------TATTTAACGGCCGCGGTATACTAACCGTGCGAAGGTAGCATAATCACTTGTCTTTTAAATAAAGACCAGTATGAATGGCATCACGAGAATTAAGCTGTCTCTTTTATCTAATCAGTGAAACTAATCTCCCCGTGAAAAAGCGGGAATAATCCTACAAGACGAGAAGAC------------------------------------------------------------------------------------------------------------------------------------------------------------------------------------------------------------------------------------------------------------------------------------------------------------------------------------------------------------------------------
Noblella_myrmecoides__RvM3_12_KY652644_KY681065_   ---CAAAAATTCAGCAATTCCTCCAGTGAGGTTTATTTCCCTCGTAACAATGCTGTGGAATGGAAGCCTCACTGTTCCACATGTGACGTTTGCAATTCCTCCAGAATTTGGAGTAAACGGAAGGGAACAATGCACCAAAACTCTCTCATCAAAAAGAGAAAACTCAACGTGGAACATGGAAAG---AAGAACAAAAATGGTAAAATCTCACCCCCCTGGAAGAAGAATAGAGCCATTAGTCAAATCAAGAACAATTGCAAACACTTCCATCTTGACTCCAATTTACTGGTTGTTGACTATCCTTCTGATTTTATGAAGTCGGTCACTTGCCAGGTGTGTGAACATATACTATCTGATCCAGTGCAAACCTCATGCAAACATTTGTTCTGTAGGATTTGTATCCTCAAATATTTCAAGATCATGGGTTGCTATTGCCCATCATGCAGATACACTTGCTTCCCAACAGACCTTGCACCGCCAGTGAAGTCCTTCCTTAACATTTTAAACTCCCTGGTTTTAAAGTGCACAGTGACCGAATGTGATGAAGAAATCCTGCTTGGAAAATACTCTCAACATATGTCCAAACATAAAGAAATCAAAGGTAAAGATGCTTATGTCCATATTAACAAAGGG----------------------------------------------------------------------------------------------------------------------------------------------------------------------------------------------------------------------------------------------------------------------------------------------------------------------------------------------------------------------------------------------------------------------------------------------------------------------------------------------------------------------------------------------------------------------------------------------------------------------------------------------------------------------------------------------------------------------------------------------------------------------------------------------------------------------------------------------------------------------------------------------------------------------------------------------------------------------------------------------------------------------------------------------------------------------------------------------------------------------------------------GTTGTTTCTACCTCACCTTCGGGTCCTCAGTTCCCCTTTATTGCTATTGACGATCGGGAAAACTGGCCTATTGTCTTCTACAACAGGACCTGCCAATGCCAGGGCAACTTCATGGGCTACAATTGTGGCGATTGTAAATTTGGTTTTATCGGCCCCAACTGTACGGTGAGAAGAACGATGATCAGGAAAGAGATCTTTAAGATGACTGCGGTGGAGAAGAACAAGTTCATCGCCTACCTCAATCTTGCCAAACGCACCATCAGTCTAGACTATGTTATCGCTACCGGGACCTACGAGCAAATGAACAATGGTTCTGACCCACTTTTTGCCGACATCAGCGTGTATGACCTGTTTGTGTGGCTGCACTATTACGCCTCCAGGGATGCATTCCTAGAAGGTGACCTCGTGTGGAGTAATGTTGACTTTGCCCATGAAGCGCCAGCTTTTTTGCCATGGCACAGGTTCTACTTGCTTCACTGGGAGCATGAAATTCAGAAGCTTACAGGTGATGAGAACTTCACCATTCCATTC---------------------------------------------------------------------------------------------------------------------------------------------------------------------------------------------------------------------------------------------------------------------------------------------------------------------------------------------------------------------------------------------------------------------------------------------------------------------------------------------------------------------------------------------------------------------------------------------------------------------------------------------------------------------------------------------------------------------------------------------------------------------------------------------------------------------------------------------------------------------------------------------------------------------------------------AACATCGCCTTTTGTAAATT--ATAAAAGGTCTAGCCTGCCCAGTGACT-----TGTTCAACGGCCGCGGTATCCTAACCGTGCGAAGGTAGCGTAATCACTTGTCTTTTAAATAAAGTCTAGTATGAAAGGCTCTACGAAGATCCAACTGTCTCCTTTTTTTCATCTGTGAAACTAATCTCCCCGTGAAGAAGCGGGGATTCTTATATAAGACGAGAAGACCCTATGGAGCTTCAAACTTCTG-ACCACCTGCATTCT------------------AAGTTTAACCTTTAAGCACTT---------TTGACTCACAAGTTTTAGGTTGGGGTGACCCAGGAGAACAACTTATCCTCCTGGCTGATACGAT---TTAT---CTTAGCAAAAAGCTACAGCTTTAAGCACCAAA-ATATTGAC-CTAATTGACCCAGTTTT-CTGATCAACGAACCAAGTTACCCTAGGGATAACAGCGCAATCTTCTTCAAGAGCCCCTATCGACAAGAAGGTTTACGACCTCGATGTTGGATCAGGGTATCCTAGTGGTGCAGCCTCTACTAAAGGTTCGTTTGTTCAA-CGATTAA
Noblella_personina_QCAZ58818_Sardinayacu   CATCAAAAATTCAACAATTCCTCTAGTGAGGTTTATTTTCCTCGTAACAATGCTGTGGAGTGGAAGCCTCACTGTTCCGCATGTGATGTTTGTAATTCCTCCAAAAATTGGAGTAAACGAAAGGGAACAATGCAGCAAAACTCCCTCAGCAAAAAGAGGAAACTCAGTGTGGAACATGGAAAGCCGAAGAACAAAAATAGAAAAATCTCACCCCTTTGGAAGAAGAATAAGACCCTTAATCAAATCAAGAACACTTGCAAACACTTCCACCTTGATTCCAATTTACTGGTGGTTGACTTTCCTTCTGATTTTACTAAGTCAGTCACATGCCAGGTGTGTGAACACATACTGTCTGATCCAGTGCAAACCTCGTGCAAACATTTGTTCTGCAGGATTTGCATCCTCAAATACCTCAAGACGATGGGTTGCTACTGCCCATCTTGCAGACACACTTGCTTTCCAACTGACATTGTGCCACCTGTGAAGTCCTTTCTTAACATTTTGAACTCCTTGGTCTTAAAGTGCACAGTCACTGGATGTGATGAGGAAATCCTTCTTGGGAAATACTCTCAACATATCTCTCAACATAAAGAAATCAAAGGTAAAGAGGCCTATGCCCATATCAACAAAGGA--------------------------CATAGGTCTGGTCCTGGCCTTAAAATCAGTTTTTTCTCAA?CTACACATGCAAGTCTCCGCCCACCC?-?GAA?ACAGCC?-CTTACC-CCTTCCTCAGGG--CTAATAAGGCAGGTATCAGGCACAC---CAACGCCCATAACACCTAGCCA-CGCCACACCCACAAGGGTACTCAGCA-GTGACCAATATTGTTTTATAAACGCAAGTTTAACCCAGTTAGAGACTCCAAGAGCTGGCAAAG-CTGGTGCCAGCCGCCGCGGTTACACCATA-TGGCTCAAATTGATTTT--CACCGGCGTAAAGCGTGATTAAAACCTCCCACCTCAA-----CTAGGGTTAAATTCAGAC-CACACCGTGAAAACCCCGTCTA-TAAGAACCAC-CAAAACGAAAGTTACCCTACA------ATACTTGAATTCACGACAGTTAGAACACAAACTGGGATTAGATACCCCACTATG-CTAACCGTAAAC--CTTATT-ACTCCCTCC------CCGCCAGGGAACTACGAGC-AAAGCTTAAAACCCAAAGGACTTGACGGTGCCCCACATCCCCCTAGAGGAGCCTGTCC-ATAACTGATGATCCCCACTAAACCTTACCATTTTTAG--CTAATCAGCCTGTATACTTCCGTCCCCGGCTTACCGCATGA-GCGACAATT--AGTAGGCCCAACGTC----TTACACAA-----------TACGTCAGGTCGAAGTGCAGCTAATAAAATGGA--AAAGATGGGCTACACTCTCT-GAAACAGAAGA-CACGAACGACAAT-AATGAAACTTATATCAAAAGGTGGATTTAGTAGTAAAAGGAAAATA-GAGTGTTCCTTTTAAT-TTAGCACT-GGGGCGTGTACACACCGCCC--GTCACCCTCTTCGAACTACAACTAAC--AGTT?TTAACACCCTCAAT---ACAACGAGAAGAGGCAAGTCGTAACATGGTAAGTGTACCGGAAGG?GCACTTGGAATGAAACGTAGTTTAA-----------------------------------------------------------------------------------------------------------------------------------------------------------------------------------------------------------------------------------------------------------------------------------------------------------------------------------------------------------------------------------------------------------------------------------------------------------------------------------------------------------------------------------------------------------------------------------------------------------------------------------------------------------------------------------------------------------------------------------------------------------------------------------------------------------------------------------------------------------------------------------------------------------------------------------------------------------------------------------------------------------------------------------------------------CAAGCACCACACCTT?TAGAGCAACTCAAATAGGGTACAGCCTATTTGAAACAGGAAACAACMTACAAAAC?GGGTAA-CTAC?AC?TAGCC-AAGCAA-CATAGTGGGCCTAAGAGCAGCCAACAC-TTAAAAAGCGTCAAAACTTAATTGCC---CACCTCCACGTATTTCAC--AAACACCAC-CGAACCCG----TTAATAGTACTGAATACTTCAATACCTTT--ATTGAACCTTTTATGTTAAAACTAGTAACAAGAAATAA---ATTTTCTCAC--AATGTAAACATAACCCAGACAGCA-CCCCGCACTGGCAGTTAACGA--TCCTAACTCAAGGGTAACAA-CCCTCACAAATAAAACTCTA----CCACACACCCC-CGTCAACCTAACACAAGAACATTACAAG-AAAGATTAAAAGAAAAA-AAAGGAACTCGGCAAAC-ATTAATTTCGCCTGTTTACC-AAAAACATCGCCTCTTGAACACT--ATAAAAGGTCCAGCCTGCCCAGTGAA------CCATTAACGGCCGCGGTATCCTAACCGTGCAAAGGTAGCACAATCACTTGTTTTTTAAATAAAGACTAGTATGAACGGCATCACGAAAATTAAACTGTCTCTTTTTTCCAATCAGTGAAACTAATCTCCCCGTGAAGAAGCGGGGATTATCCTATAAGACGAGAAGACCCTGTGGAGCTTTAAACTTTACTAGCACCCACTTTAC-------------------------CCCCAACAACCCACCAAGTTTCCCTGCCTAGAGAGTTTTCGGTTGGGGCGACCTTGGAGAACAACACATCCTCCAAGCTGAAACAG----TTTATACTTAAACAAAAACCCACAACTTTATGTATCAAT-AAATTGACACCCATTGACCCAGTA-ACCTGATCAACGAACCAAGTTACCCCAGGGATAACAGCGCAATCTTCTTCGAGAGCCCATATCGACAAGAAGGTTTACGACCTCGATGTTGGATCAGGGTACCCAAGGAGTGCAGCCGCCCCTAAAGGTTCGTTTGTTCAA-CGATT--
Noblella_pygmaea__MUSM24536_KY652645   ---CAGAAATTCAACAATTCCTCCAGTGAGGTTTATTTCCCTCGTAACAATGCTGTGGAATGGAAGCCTCACTGTTCCACATGTGACATTTGCAATTCCTCCCGAATTTGGGGTAAACGAAAGGGAACAATACACCAAAACTCTCTCATCAAAAAGAGAAAACTCAATGTGGAACATGGAAAG---AAGAACAAAAATGGTAAAATCTCACCCCTCTGGAAGAAGAATAGAGCCCTTAGTCAAATCAAGAACAATTGCAAACACTTCCATCTTGACTCCAATTTACTGGTTGTTGACTATCCTTCTGAATTTATGAAGTCAGTCACTTGCCAGGTGTGTGAACACATACTATATGATCCAGTGCAAACCTCATGCAAACATTTGTTCTGCAGGATTTGCATCCTCAAATACTTCAAGATTATGGGTTGTTACTGCCCATCGTGCAGATACACTTGCTTCCCAACGGACCTTGTACCGCCAGTGAAGTCCTTCCTTAACATTTTAAACTCCCTGGTGTTAAAGTGCACAGTGACCGGATGTGATGAGGAAATCCTGCTTGGAAAATACTCTCAGCATATGTCTAAACATAAAGAAATCAAAGGTAAAGATGCCTATGCCCATATTAACAAAGGA----------------------------------------------------------------------------------------------------------------------------------------------------------------------------------------------------------------------------------------------------------------------------------------------------------------------------------------------------------------------------------------------------------------------------------------------------------------------------------------------------------------------------------------------------------------------------------------------------------------------------------------------------------------------------------------------------------------------------------------------------------------------------------------------------------------------------------------------------------------------------------------------------------------------------------------------------------------------------------------------------------------------------------------------------------------------------------------------------------------------------------------GTTGTTTCTACCTCACCTTCAGGTCCTCAGTTCCCCTTTAGTGCAATTGACGATCGGGAAAACTGGCCTATTGTCTTCTACAACAGGACCTGCCAATGCCGGGGCAACTTCATGGGCTACAATTGTGGCGATTGCAAATTTGGTTTYATYGGCCCCAACTGTACGGYGAGAAGAACGATGATCAGGAAAGAGATCTTCAAGATGACTGCAGTGGAGAAAGACAAGTTCATCGCCTACCTCAATCTTGCCAAACGCACCGTCAGTTTAGACTATGTCATCGCCACCGGGACCTACGAGCAAATGAATAATGGTTCTGACCCACTTTTTGCCGACATCAGCGTGTACGACCTGTTTGTGTGGATGCACTATTATGCCTCCAGGGATGCATTCCTAGAAGGTGACCTCGTGTGGAGTAATGTTGACTTTGCCCATGAAGCGCCAGCCTTTTTGCCATGGCACAGGTTCTACTTGCTTCACTGGGAGCATGAAATTCAGAAGCTTACAGGTGATGAGAACTTCACCATTCCCTTC--------------------------------------------------------------------------------------------------------------------------------------------------------------------------------------------------------------------------------------------------------------------------------------------------------------------------------------------------------------------------------------------------------------------------------------------------------------------------------------------------------------------------------------------------------------------------------------------------------------------------------------------------------------------------------------------------------------------------------------------------------------------------------------------------------------------------------------------------------------------------------------------------------------------------------------AAACATCGCCTTTTGTAATTT--ATAAAAGGTCCAGCCTGCCCAGTGACT-----TGTTCAACGGCCGCGGTATCCTAACCGTGCGAAGGTAGCGTAATCACTTGTCTTTTAAATTAAGACTAGTATGAAAGGCACCACGAAGGTCCAACTGTCTCCTTTTTTTTATCCGTGAAACTAATTTCCCCGTGAAGAAGCGGGGATTTTAATATAAGACGAGAAGACCCTATGGAGCTTTAAACTTCAG-ATCACCTGCATAAA----------------CAAGTTTTACCCTTCTAGCACAA---------CTGATCTCCAAGTTTTAGGTTGGGGTGACCCAGGAGAAAAATTCATCCTCCTGGCTGATACGA----CTTCTCTT--AGCAAAAAGCTACACCTTTAAGCATCAAC-AGATTGACTTTCATTGACCCAGTT-TTCTGATCAACGAACCAAGTTACCCTAGGGATAACAGCGCAATCTACTTCAAGAGCCCCTATCGACAAGTAGGTTTACGACCTCGATGTTGGATCAGGGTATCCCAGTGGCGCAGCCTCTGCTAAAGGTTCGTTTGTTCAA-CGATTAA
Noblella_sp__MUSM27582_KY681067   ---CAAAAATTCAACAATTCCTCCAGTGAGGTTTATTTCCCTCGTAACAATGCTGTGGAATGGAAGCCTCACTGTTCCACATGTGACGTTTGTAATTCCTCCAGAATTTGGGGTAAACGAAAGGGAACAATGCACCAAAACTCTCTCATCAAAAAGAGAAAACTCAATGTGGAACATGGAAAG---AAGAACAAAAATGGTAAAATGTCACCCCTCTGGAAGAAGAATAGAGCCCTTATTCAAATCAAGAACAATTGCAAACACTTCCATCTTGACTCCAATTTACTGGTTGTTGACTATCCTTCTGATTTTATGAAGTCAGTCACTTGCCAGGTGTGTGAACACATACTATCTGATCCAGTGCAAACCTCATGCAAACATTTGTTCTGCAGGATTTGTCTCCTCAAATATTTCAAGATTATGGGTTGCTACTGCCCATCGTGCAGATACACTTGCTTCCCAACGGACCTTGCACAGCCAGTGAAGTCCTTCCTTAACATTTTAAACTCCCTGGTGTTAAAGTGCACAGTGACCGGATGTGATGAGGAAATCCTGCTTGGAAAATACTCTCAACATATGTCTAAACATAAAGAAATCAAAGGTAAAGATGCTTATATCCATATTAACAAAGGA-------------------------------------------------------------------------------------------------------------------------------------------------------------------------------------------------------------------------------------------------------------------------------------------------------------------------------------------------------------------------------------------------------------------------------------------------------------------------------------------------------------------------------------------------------------------------------------------------------------------------------------------------------------------------------------------------------------------------------------------------------------------------------------------------------------------------------------------------------------------------------------------------------------------------------------------------------------------------------------------------------------------------------------------------------------------------------------------------------------------------------------------------ACCTCACCTTCGGGTCCTCAGTTCCCCTTTAGTGCTATTGACGATCGGGAAAACTGGCCTATTGTCTTCTACAACAGGACCTGCCAATGCCAAGGCAACTTCATGGGCTACAATTGTGGCGATTGCAAATTTGGTTTTATTGGTCCCAACTGTACGGTGAGAAGAACGATGATCAGGAAAGAGATCTTCAAGATGACTGCTGGGGAGAAGGACAAGTTCATTGCCTACCTCAATCTTGCTAAACGAACCATCAGTTCAGACTATGTCATCGCCACTGGGACCTACGAGCAAATGAATAATGGTTCTGACCCACTTTTTACCGACATCAGCGTGTACGACCTGTTTGTGTGGCTGCACTATTACGCCTCCAGGGATGCATTCCTAGAAGGTGACCTCGTGTGGAGCAATGTTGACTTTGCCCATGAAGCACCAGCCTTTTTGCCATGGCACAGGTTCTATTTGCTTCACTGGGAGCATGAAATTCAGAAGCTT????GTGATGAGAACTTCACCATTCCCTTC---------------------------------------------------------------------------------------------------------------------------------------------------------------------------------------------------------------------------------------------------------------------------------------------------------------------------------------------------------------------------------------------------------------------------------------------------------------------------------------------------------------------------------------------------------------------------------------------------------------------------------------------------------------------------------------------------------------------------------------------------------------------------------------------------------------------------------------------------------------------------------------------------------------------------------------------------------------------------------------------------------------------------------------------------------------------------------------------------------------------------------------------------------------------------------------------------------------------------------------------------------------------------------------------------------------------------------------------------------------------------------------------------------------------------------------------------------------------------------------------------------------------------------------------------
Noblella_sp_nov_QCAZ71337_Candelaria   ---------------------------------------------------------------------------------------------------------------------------------------------------------------------------------------------------------------------------------------------------------------------------------------------------------------------------------------------------------------------------------------------------------------------------------------------------------------------------------------------------------------------------------------------------------------------------------------------------------------------------------------------------------------------------------------------------------------------??TCGACCTACACATGSMAGTCTCCGC?CACCCG-TGAGAAA?CCC?-TTAAC--CTCTTACAGA----GCTAAGGAGTTGGTATCAGGCACA----TTTTGCCCAAAACACCTAGCCA-CGCCACACCCACAAGGGCCTTCAGCA-GTGACCAACATTGTTT-ATAAACGCAAGTTTGACTCAGTCAGAGATCAC-AGAGCCGGCCAAG-CTGGTGCCAGCCGCCGCGGTTAAACCATA-TGACTCAAATTGATTTG---TTCGGCGTAAAGCGTGATTAAAG--TTACACCTAAA----CTAGGGTTTTATTTAAACT-GCCCCCGTGACAACCTTGTTTA-TTAGACACCC-ATAAACGAAAGTTACCCTATT---CCCCCCCTTGAATTCACGACAGTTAGAACACAAACTGGGATTAGGTACCCCACTATG-CTAACCGTAAAC-TTTTACTTACCCCTCCCC-----ACGCCCGGGAACTACGAGC-AAAGCTTAAAACCCAAAGGACTTGACGGTGCCCCATATCCCCCTAGAGGAGCCTGTCCTATAACTGATGATCCCCATTTAACCTCACCATTTTTAGCTTTTTTCAGTCTGTATACTTCCGTCCCCAGCTTACCACGTGA-GCGATATTC--AGTAGGCTTAACGTA----TACCCATAC--------CCTACCTCAGGTCGAAGTGCAACTAATAAAATGGG-AAGAGATGGGCTACACTCTCT-GAAACAGAAAA-TACAAAAGACTAT-GGTGAAACCCATGTCTGAAGGCGGATTTAGTAGTAAAAAGAAAATA-GAGTGTTCTTTTTAAC-CTGCAACT-GGGGCGTGTACACACCGCCC--GT?CACCCTCTTCGAACTATAATACT--AGTTTT?AACACACTATAAAATCCGAGAAGA------------------------------------------------------------------------------------------------------------------------------------------------------------------------------------------------------------------------------------------------------------------------------------------------------------------------------------------------------------------------------------------------------------------------------------------------------------------------------------------------------------------------------------------------------------------------------------------------------------------------------------------------------------------------------------------------------------------------------------------------------------------------------------------------------------------------------------------------------------------------------------------------------------------------------------------------------------------------------------------------------------------------------------------------------------------------------------------------------------------------------------------------------------------------------------------------------------------------------------------------------------------------------------------------------------------------------------------------------------------------------------------------------------------TAAACACAACCCAGACTGCA-CCCCGCACTGGCAATTAACGT--TTTCCCCCTCAAAGTAACAA-CCTTTTGTAAAAAAACATTA--C??CTC-CRAC---CGTTAACCTAACACAAGAACATTTCAAG-AAAGATTAAAAGAAAAA?-AAGGAACTCGGCAAAC-ACCAATTCCGCCTGTTTACC-AAAAACATCGCCTCTTGCAAAAAA-ATAAGAGGTCCAGCCTGCCCAGTGAA------TCTTTAACGGCCGCGGTATCCTAACCGTGCAAAGGTAGCACAATCACTTGTTTTTTAAATAAAGACTAGTATGAACGGCACCACGAGAATTTAACTGTCTCTTTTTTCTAATCAGTGAAACTAATCCCCCCGTGAAGAAGCGGGGATTACACTATAAGACGAGAAGACCCTGTGGAGCTTTAAACTTTTT-AGCA-----------------------------AGCCTACCCCTCCCCCACCAGCCGCCT--CTGACTAAAA-GTTTTTGGTTGGGGCGACCTTGGAGAAAAATCCACCCTCCAAAATGAAGTAG-----TAAAACTTAAACAAAAACTCACACCTTAATGTATCAAT-AAATTGACATCCATTGACCCAGCA-ACCTGATCAACGAACTAAGTTACCCCAGGGATAACAGCGCAATCTTCTTCGAGAGCCCATATCGACAAGCAGGTTTACGACCTCGATGTTGGATCAGGGTGCCCAAGTGGTGCAGCCGCCACTAAAGGTTCGTTTGTTCAA-CGATYAA
Oreobates_amarakaeri_MHNC6975_JF809934   CATCAAAAATTCAATAATTCCTCCAGCGAGGTTTATTTCCCGCGTAACAATGCTGTGGACTGGAAGCGTCACTGTTCCTCATGTGACGTTTGCAATTCTTCCAAAAATTGGGGTAAGAGAAAGGGAACAATGCACCAAAACTCTCTCATCAAAAAGAGGAAACTCAATGTGGAACATGGAAAGAACAAGAACAAAAATGGAAAAATCTCTCCCCTCTGGAAGAAGAACAAGACCCTGAATCAAATCAAGAACAATTGCAAACACTTGCACCTTGACTCCAATTTACTGGTTGTCGACTATCCTTCCGATTTTACAAAGTCGGTCACGTGCCAAGTGTGTGAACACATATTGTCTGATCCAGTGCAAACCTCATGCAAACATTTGTTCTGCAGGATTTGCATTCTCAAATACTTCAAGATCATGGGCTGTTACTGCCCATCTTGCAGACACACTTGCTTCCCAACGGATCTTGCACCACCTGTGAAGTCCTTTCTTAACATTTTAAACTCCTTGATCTTAAAGTGCACAGTGACCGGATGTGACGAGGAAATACTGCTTGGAAAATACTGTCAACATATCACCAAACATAAAGAAATCAAAGGCAAAGATGCCTATGTCCATATCAACAAAGGA--GAA-TTTCGAACTTCCTTTAAACATAAAGGTTTGGTCCCAGCCTTAAAATCAGTTACTTCTTAATTTACACATGCGAGTTTCCGCACCCCGG-TGAAAAC-GCCC-TGACT----CCTCATTCAG--GTAAAGGAGCTGGCATCAGGCACGA-CATTCTGCCCACAACGCCTAGCAATCGCCACACCCACAAGGGTCCTCAGCA-GTGATAGATATTGA-ATATGAGTGCCAACTTGATTCAGTTAAAGAAAAT-AGAGTCGGCAAAC-TTAGTGCCAGCCGCCGCGGTTATACCTTG-GGACTCAAATTGATTTT--TGTCGGCGTAAAATGTGATTTAAG-ATACAATTCT------ACTAGAGTTAAATTAACAC-TAAGTTGTAACAAGCAATGTGC-TAAGAAAATC-AAACACGAAAGTTACTCTACT-----TCTCCTTGAACTCACGAAAACTTGGGCACAAACTAGAATTAGATACTCTACTATGCCAAGTAGTAAAC-TTTAACTTACACCAAAA------TCGCCAGGGAACTACGAGC-TTAGCTTAAAACCCAAAGGACTTGACGGTACCCTACACCCCCCTAGAGGAGCCTGTCCCGTAATCGATAATCCTCGTTTAACCTCACCACTTTTAG---TTATCAGTTTGTATACTTCCGTCGTCAGCTTACCGCGTGA-GTGATATCTC--GTAGGCTTAATGTT--TATCCAACAA-----------TACGTCAGGTCAAAGTGCAGCTAATAAAGTGGGAATAAGATGGGCTACACTTTCTAAGAATAGAAGA-TACGAAAGATTAA-CATGAAATCTTAATCTGAAGGTGGATTTAGTAGTAAAAAGAGAATA-GAGTGCTCTTTTTAAT-TCGGCAAT-AGGGTGCGTACACACCGCCC--GTCACCCTCTTCGCACATTCTATCT---AGTAATTAACAATTTCTAA---TATAAAAGAAGAGGCAAGTCGTAACATGGTAAGTGTACCGGAAGGTGTACTTGGAAAGTTCTAT---------------------------------------------------------------GTCGTATCTACCTCGCCTTTGGGTCCTCAATTTCCCTTTAGTGGGATTGACGATCGAGAAAACTGGCCTATTGTCTTCTACAACAGGACTTGCCAATGCCGGGGCAACTTCATGGGCTACAATTGCGGAGACTGCAAATTTGGTTTCATTGGCCCCAACTGTACGGTGAGAAGAACGATGGTCAGGAAGGAGATCTTTAAGATGACTGCAGCGGAGAAGGACAAGTTCATCGCCTACCTCAACCTGGCCAAACGCACCATCAGCCAAGACTATGTCATCGCCACCGGGACCTACGAGCAAATGAATAATGGTTCTGACCCACTTTTTGCAGACATCAGCGTGTATGACCTCTTTGTGTGGCTGCACTACTATGCCTCCAGGGACGCTTTCCTAGAAGGTAACCTT?TATGGAGAGCCATTGACTTTGCCCATGAAGCGCCAGCCTTTTTGCCCTGGCACAGGTTCTACTTGCTTCACTGGGAGCATGAAATTCAGAAGCTTGCAGGGGACGAGAACTTCACCATTCCTTTC--------------------------------------------------------------------------------------------------------------------------------------------------------------------------------------------------------------------------------------------------------------------------------------------------------------------------------------------------------------------------------------------------------------------------------------------------------------------------------------------------------------------------------------------------------------------------------------------------------------------------------------------------------------------------------------------------------------------------------------------------------------------------------------------------------------------------------------------------------------------------------------------------------------------------------------------CGCCTCTTGTGTATT--ATAAGAGGTCCAGCCTGCCCAGTGACCCC-CTGGTTTAACGGCCGCGGTATCCTAACCGTGCGAAGGTAGCGTAATCACTTGTTTTTTAATTGAAGACTTGTATGAAAGGCATCACGAGGGCCAAACTGTCTCCTTTTTCTCATCAGTGAAACTAATCTTCCCGTGAAAAAGCGGGAATTTTATTATAAGACGAGAAGACCCTATGGAGCTTTAAACTTAAC-AACACCCGCTTTTCATTTCCCT---TTTTCTGAAATTTTTTCCCATAGCACTC---------TTGTTTGTGA-GTTTTCGGTTGGGGCGACCCCGGAGAACAACCCATCCTCCGCAATGTA-AAGA---TCTTTTCTTTAGTTAAGAATTACAATTCTACACATTAGTATAACTGACATACATTGACCCAAAT-TTTTGATCAACGAACTAAGTTACCCTAGGGATAACAGCGCCATCCATTTCAAGAGTTCCTATCGACAAATGGGCTTACGACCTCGATGTTGGATCAGGGTATCCTAGTGGTGCAGCCGCTACTAAGGGTTCGTTTGTTCAA-CGATTAA
Oreobates_ayacucho_MNCNIDlR5024_JMP_2012b_JF809933   CATCAAAAATTCAACAATTCCTCCAGCGAGGTTTATTTCCCGCGTAACAATGCTGTGGACTGGAGGCGTCACTGTTCCTCATGTGATGTTTGCAATTCTTCCAAAAATTGGGGTAAGAGAAAGGGAACAATGCACCAAAACTCTCTCATCAAAAAGAGGAAACTCAATGTGGAACATGGAAAGAAGAAGAACAAAAATGGAACAATCTCACCCCTCTGGAAGAAGAATAAGACCCTGAATCAAATCAAGAACAATTGTAAACACTTGCACCTTGACTCCAATTTATTGGTTGTCGACTATCCTTCCGATTTTACAAAGTCGGTCACATGCCAGGTGTGTGAACACATATTGTCTGATCCAGTGCAAACCTCATGCAAACATTTGTTCTGCAGGATTTGCATTCTCAAATACTTCAAGATCATGGGCTGTTACTGCCCATCTTGCAGACACACTTGCTTCCCAACGGATCTTGCACCACCTGTGAAGTCCTTTCTTAACATTTTAAACTCCTTGATCTTAAAGTGCACAGTGACCGGATGTGACGAGGAAATCCTGCTTGGAAAATACTCTCAACATATCTCCAAACATAAAGAATTCAAAGGCAAAGATGCCTATA-------------------GAA-CTTAAAACCCCCTTTAAACACAAAGGCTTGGTCCCGACCTTAAAATCAACTTTTACTTAACTTACACATGCAAGTCTCCGCATCCCTG-TGAAAAC-GCCC-TAACT-CCCTTTAGCCAG---GAAAAGGAGCCGGTATCAGGCACAA-TAATTTGCCCAAGACACCTAGCAA-CGCCACACCCACAAGGGTCCTCAGCA-GTGATTAACATTGA-TTATAAGTGCAAACTTGACTCAGTTAAAGGAAAC-AGAGTCGGCAAAT-GTGGTGCCAGCCGCCGCGGTTACACCACA--GACTCAAATTGATTTC--TCTCGGCATAAAACGTGATTTAAG-TCATAACCCC------ATTAGAGTTGAACCTTCCC-TAAGCCGTGATAAGCTTGTAGC-AGGTAAAATC-AAATACGAAAGTTACTCTAAC-CCTCCCACCTTGAATTCACGAAAATTTGGTCACAAACTAGGATTAGATACCCTACTATGCCATTTAGTAAAC---TAACTTACGCCTCAA------TCGCCAGGGTACTACGAGC-TAAGCTTAAAACCCCAAGGACTTGACGGTGCCCCACATCCTTCTAGAGGAGCCTGTCCCATAATCGATAACCCCCGCTTAACCTCACCACTTTTAG--CCAATCAGCCTGTATACTTCCGTCGTCAACCTACCGCGTGA-GCGACCACT--AGCGAGTTCAATGCT--TACTAACCAA-----------CACGTCAGGTCAAAGTGCAGCAAATAAAGTGGAAAAAAGATGGGCTACACTTTCT-AGCATAGAAAA-TACGGAAAACTA--CGTGAAATC-TCATTAGAAGGCGGATTTAGTAGTAAAAAGAAAATA-GAGTGTTCTTTTTAAT-TTGGCCCT-GGGGTATGTACACACCGCCC--GTCACCCTCTTCGCAAGACAGACATT--AGTAAATAACAATCCCTA----TAAGATAGAAGAGGCAAGTCGTAACAAGGTAAGTGTACCGGAAGGTGTACTTGGAAAGAAACAT---------------------------------------------------------------GTCGTATCTACCTCGCCTTTGGGTCCTCAATTTCCCTTTAGTGGGATTGATGATCGGGAAAACTGGCCTATTGTCTTCTACAACAGGACCTGCCAATGCCAGGGCAACTTCATGGGCTACAATTGCGGAGATTGCAAATTTGGTTTCATCGGCCCCAACTGTACGGTGAGAAGAACGATGGTCAGGAAGGAGATCTTCAAGATGACTGTGGCGGAGAAGGACAAGTTCATCGCCTACCTCAACCTAGCCAAACGCACCACCAGCCAAGACTATGTCATCGCCACTGGGACCTATGAGCAAATGAATAATGGTTCTGACCCACTTTTTACAGATATCAGCGTGTACGACCTCTTTGTGTGGCTGCACTATTATGCCTCCAGGGACTCTTTCCTAGAAGGTAACCTCGTATGGGGAAATATTGACTTTGCCCATGAAGCGCCAGCCTTTTTGCCATGGCACAGGTTCTACTTGCTTCACTGGGAGCATGAAATTCAGAAGCTTGCAGGGGACGAGAACTTCACCATTCCCTTC--------------------------------------------------------------------------------------------------------------------------------------------------------------------------------------------------------------------------------------------------------------------------------------------------------------------------------------------------------------------------------------------------------------------------------------------------------------------------------------------------------------------------------------------------------------------------------------------------------------------------------------------------------------------------------------------------------------------------------------------------------------------------------------------------------------------------------------------------------------------------------------------------------------------------------------------CGCCTCTTGCTTAGC--ATAAGAGGTCCAGCCTGCCCAGTGACT---CTTGTTTAACGGCCGCGGTATCCTAACCGCGCGAAGGTAGCGTAATCACTTGTCTTTTAAATAAAGACTTGTATGAATGGCACCACGAGGGCCAAACTGTCTCCTTTTTTTTATCAGTGAAACTAATCTCCCCGTGAAGAAGCGGGGATTTTTATATAAGACGAGAAGACCCTATGGAGCTTTAAACTTTAC-AGCACCTGCTTTTTATTATTTTCT-TTTTTAGAAGCCTACCATTACCACAAGCATA------CTGCTTAAAA-GTTTTCGGTTGGGGCGACCATGGAGAACAACATACCCTCCGCAATGAA-AAGA----CCTATCTTTAGTAAAAAGCTACAACTTTATACACCAGTAAAACTGACATACATTGACCCAAAATTTTTGATCAACGAACCAAGTTACCCTAGGGATAACAGCGTTATCCACTTTGAGAGCTCCTATCGACAAGTGGGCTTACGACCTCGATGTTGGATCAGGGTATCCTAGTGGTGCAGCCGCTACTGATGGTTCGTTTGTTCAA-CGATTAA
Oreobates_barituensis_MCN1359_JF809935   ---CAAAAATTCAACAATTCCTCCAGCGAGGTTTATTTCCCGCGTAACAATGCTGTGGACTGGAAGCGTCACTGTTCCTCATGTGATGTTTGCAATTCTTCCAAAAATTGGGGTAAGAGAAAGGGAACAATGCACCAAAACTCTCTCATCAAAAAGAGGAAACTCAATGTGGAACATGGAAAGAAGAAGAACAAAAATGGAAAAATCTCACCCCTCTGGAAGAAGAATAAGACCCTGAATCAAATCAAGAACAATTGCAAACACTTGCACCTTGACTCCAATTTACTAGTTGTCGACTATCCTTCCGATTTTACAAAGTCGGTCACGTGCCAGGTGTGTGAACACATATTGTCTGATCCAGTGCAAACCTCATGCAAACATTTGTTCTGCAGGATTTGCATTCTCAAATACTTCAAGATCATGGGCTGTTACTGCCCATCTTGCAGACACACTTGCTTCCCAACGGATCTTGTACCACCGGTGAAGTCCTTTCTTAACATTTTAAACTCCTTGATCTTAAAGTGCACAGTGACCGGATGTGACGAGGAAATACTGCTTGGAAAATACTCTCAACATATCTCCAAACATAAAGAAATCAAAGGCAAAGATGCCTATGTTCATATCAACAAAGGA--GAA-TCTCAAATTTCCTTTAAACACAAAGGCTTGGTCCCAGCCTTAAAGTCAGTTATTACTTAACTTACACATGCAAGTCTCCGCACCCCAG-TGAAAAC-GCCC-TTACA-CCCTTC-ATTAG---GGAAAGGAGCTGGTATCAGGCACAG-TAGTTTGCCCAAGACACCTAGCCA-CGTCACACCCACAAGGGTCTTCAGCA-GTGATAAACATTGA-AAATAAGTGTCAACTTGATTCAGTTAGAGTAAAT-AGAGTCGGCAAAT-TTGGTGCCAGCCGCCGCGGTTACACCACA-GGACTCAAATTGATTTT-CTACCGGCGTAAAATGTGATTTAAG--TCACCTTCACC----ACTAGAGTTGAACTAATAC-TAAGTCGTAATAAGCTTGTTA--TAAGAAAATC-ATACACGAAAGTTACTCTACCCCCCTTCCACTTGAACTCACGAAAATTTGGGCACAAACTAGGATTAGATACCCTACTATGCCTTATAGTAAAC-TTTAACTTACACCTAAA------TCGCCAGGGAACTACGAGC-TAAGCTTAAAACCCAAAGGACTTGACGGTACCCTACATCCTTCTAGAGGAGCCTGTCCCATAATCGATAATCCCCGTTTAACCTCACCACTTTTAG--CCAATCAGCCTGTATACTTCCGTCGTCAGCTTACCGCATGA-GCGTATACCCTAGTAAGCCTAATGTT--TAACCATCAA-----------TACGTCAGGTCAAAGTGCAGCAAATAAAGTGGAAAAAAGATGGGCTACACTTTCT-ATGATAGAAGA-TACGAAAGATTAA-CATGAAACCCTAATCAGAAGGTGGATTTAGCAGTAAAAAGAAAATA-GAATATTCTTTTTAAC-TCGGCACT-GGGGTGTGTACATACCGCCC--GTCACCCTCTTCATTAAACAATAATT--AGTAAATAACAAGTCCACT---CCAAGAAGAAGAGGCAAGTCGTAACATGGTAAGTGTATCTGAAGATGCACTTGGAAAGAAATAT---------------------------------------------------------------GTCGTATCTAACTCGCCTTTGGGTCCTCAATTTCCCTTTAGTGGGATTGACGATCGGGAAAACTGGCCTATTGTCTTCTACAACAGGACTTGCCAATGTC?AGGCAACTTCATGGGCTACAATTGCGGAGACTGCAAATTTGGTTTCAT?GGCCCCAACTGTACAGTGAGAAGAACGATGGTCAGGAAGGAGATCTTCAAGATGACTGC?GCAGAGAAGGACAAGTTTATTGCCTACCTCAACCTGGCCAAACGCGCCATCAGCCAAGACTATGTCATCGCCACCGGGACCTACGAGCAAATGAATAATGGTTCTGACCCACTTTTTTCAGACATCAGCGTGTATGACCTCTTTGTGTGGCTGCACTACTATGCCTCCAGGGACGCTTT?CTAGAAGGT?ACCTTGTATGGAGAAATATTGACTTTGCCCATGAAGCACCAGCTTTTTTGCCCTGGCACAGGTTCTACTTGCTTCACTGGGAGCATGAAATTCAGAAGCTTGCAGGGGACGAGAACTTCACCATTCCCTTC--------------------------------------------------------------------------------------------------------------------------------------------------------------------------------------------------------------------------------------------------------------------------------------------------------------------------------------------------------------------------------------------------------------------------------------------------------------------------------------------------------------------------------------------------------------------------------------------------------------------------------------------------------------------------------------------------------------------------------------------------------------------------------------------------------------------------------------------------------------------------------------------------------------------------------------------CGCCTCTTGACCCACC-CTAAGAGGTCCAGCCTGCCCAGTGACT---TTTGTTCAACGGCCACGGTATCCTAACCGTGCGAAGGTAGCGTAATCACTTGTCTCCTAAATAGGGACTAGTATGAAAGGCATCACGAGGGCCTAACTGTCTCCTTTTTCTAATCAGTGAAAATAATCTCCCCGTGAAGAAGCGGGGATATTTTTATAAGACGAGAAGACCCTATGGAGCTTTAAACTTTAC-AGCATCTGCCTACTATTTTCTT---TTTTCGGAAAACTACCCCATCATTAGCCC------CCCTGTCTGTGA-GCTTTCGGTTGGGGCGACCCCGGAGAATAAAATACCCTCCGTAATGAA-CAGA---TTCAATCTTTAGCAAAAAGCTACAACTTTAAACATCAGTAAAACTGACATACATTGACCCAAAA-ATTTGATCAACGAACCAAGTTACCCTAGGGATAACAGCGCTATCCACTTTGAAAGTTCCTATCGACAAGTGGGCTTACGACCTCGATGTTGGATCAGGATACCCCAGTGGCGCAGTCGTTACTAAAGGTTCGTTTGTTCAA-CGATTAA
Oreobates_choristolemma_CBG765_JF809921   CATCAAAAATTCAACAATTCCTCCAGCGAGGTTTATTTCCCGCGTAACAATGCTGTGGACTGGAAGCGTCACTGTTCCTCATGTGACGTTTGCAATTCTTCCAAAAGTTGGGGTAAGAGAAAGGGAACAATGCACCAAAACCCTCTCATCAAAAAGAGGAAACTCAATGTGGAACATGGAAAGAAGAAGAACAAAAATGGAAAAATCTCACCCCTCTGGAAGAAGAATAAGACCCTGAATCAAATCAAGAACAATTGCAAACACTTGCACCTTGACTCTAATTTACTGGTTGTCGACTATCCTTCCGATTTTACAAAGTCGGTCACATGCCAGGTGTGTGAACACATATTGTCTGATCCAGTGCAAACCTCATGCAAACATTTGTTCTGCAGGATTTGCATTCTCAAATACTTCAAGATCATGGGTTGTTACTGCCCATCTTGCAGACACACTTGCTTCCCAACGGATCTTTCACCACCTGTGAAGTCCTTTCTTAACATTTTAAACTCCTTGATCTTAAAGTGCACAGTGACCGGATGTGACGAGGAAATACTGCTTGGAAAATACTCTCAACATATCTCCAAACATAAAGAAATCAAAGGCAAAGATGCCTATGCCCATATCAACAAAGGATGGAA-TTTCAAACCTCCTTTAAACAGAAAGGCTTGGTCCCGACCTTAAAATCAATTATTTCTTAATTTACACATGCAAGTCTCCGCACACCCG-TGAAAAT-GCCCCAAACC-CCCTCAAATTAG---GGGAAGGAGCCGGTATCAGGCACAG-TAACTTGCCCAAAACACCTAGCAA-CGCCACACCCACAAGGGTCTTCAGCA-GTGATAAACATTGA-GTATAAGTGTCAACTTGACTCAGTTAAAGAAAAA-AGAGTCGGCAAAT-TTGGTGCCAGCCGCCGCGGTTACACCACT--GACTCAAATTGAACTC--ACTCGGCATAAAATGTGATTTAAGCTACAAACCC-------ACTAGAGTTAAACTTATAT-TAAGCTGTGACAAGCCTGTAA--AAAGAAAATC-AAACACGAAAGTTACTCTAAA----CTTCCCTTGAACTCACGAAAACTTGGACACAAACTAGGATTAGATACCCTACTATGCCAGGTTGTAAAC-TTTAACTTACGCCGAAA------TTGCCTGGGAATTACGAGC-TAAGCTTTAAACCCAAAGGACTTGACGGTACCCCATATCCCTCTAGAGGAGCCTGTCCTATAATCGATACCCCCCGCTTAACCTCACCATTTTTAG--CTTCTCAGCCTGTATACTTCCGTCGTCAGCTTACCGCATGA-GCGACATCAT-AGTAAGCCAAATGTC----TACATCAA-----------CACGTCAGGTCAAAGTGCAGCAAACAAAATGGA-AAGAGATGGGCTACACTTTCTAATTATAGAAAA-CACGAAAGATTGA-CGTGAAACCTCAATCTAAAGGTGGATTTAGTAGTAAAAAGAAAATA-GAGTGTTCTTTTTAAT-CCGGCACT-GGGGTGCGTACACACCGCCC--GTCACCCTCTTCGCACACCTAACCCT--AGTAAATAACAACTTTCCA---TAAAGTAGAAGAGGCAAGTCGTAACATGGTAAGTGTACCGGAAGGTGTACTTGGACAGTTACATAGCTTAAC-CAAAGCCT---------------------------------------------------------CTCGCCTTTGGGTCCTCAATTTCCCTTTAGTGGGATTGACGATCGGGAAAACTGGCCTATTGTCTTCTACAACAGGACTTGCCAATGTCGGGGCAACTTCATGGGCTACAATTGCGGAGACTGCAAATTTGGTTTTATTGGCCCCAACTGTACGGTGAGAAGAACGATGGTCAGGAAGGAGATCTTCAAGATGACTACG?CGGAGAAGGACAAGTTCATCGCCTACCTCAACCTGGCCAAACGCACCATC?????AGACTATGTCATCGCTACCGGCACCTACGAGCAAATGAATAATGGTTCTGACCCACTTTTTGCAGACATCAGCGTATACGACCTCTTTGTGTGGCTGCACTACTATGCCTCCAGGGACGCTTTCCTAGAAGGTGACCTTGTCTGGAGAGGTATTGACTTTGCCCATGAAGCGCCAGCATTTTTGCCCTGGCACAGGTTCTACTTGCTTCACTGGGAGCATGAAATTCAGAAGCTTGCAGGGGACGAGAACTTCACCATTCCCT-------------------------------------------------------------------------------------------------------------------------------------------------------------------------------------------------------------------------------------------------------------------------------------------------------------------------------------------------------------------------------------GCTTGAGAAAAGAATCTCAGTCCAGCTTAAAG---TCACTATAATA-CCATTAAATAA--AACTTTGACTTTAAAGTAATTCAAATAGGGTACAGCCTATTTGAACTAGGATACAACCTTAACTAACGGGTAA-----TCTGTCTTGTAATAAA-CCAAGTGGGCCTAAAAGCAGCCACCT--TAAAAAAGCGTCAAAGCTTAATCTAA----TTTATTTTTAATAACCCA-ACCCATATC--CACCCCT----TTAACTCTATCAAGCATCTCTATAAAACT--ATAGAGCTTTTTATGTTAAAACTAGTAACAAGAAGTAG---CCCTTCTCTTT-AATGTAAGCATAACTCAGTAAGGA-CCCACTACTGACAATTAATAGA-----CCTACTACAGTAATAA---CCCCACTAGAAAAATTTA----CTTCTCACCC--TATTAACCTCACTCAAGCACATTTCAAG-AAAGATTTAAAGATAAA-GAAGGAACTCGGCAAAC-ACCAGCCCCGCCTGTTTACC-AAAAACATCGCCTCTTGTTCAAC--ATAAGAGGTCCAGCCTGCCCAGTGACTCCCTCTGTTTAACGGCCGCGGTATCCTAACCGTGCAAAGGTAGCGTAATCACTTGTTTTTTAATTAAAGACTCGTATGAAAGGCACCACGAGGGCCAAACTGTCTCCTTTTTCCAATCAGTGAAACTAATCTCCCCGTGAAGAAGCGGGGATTTTCTTACAAGACGAGAAGACCCTATGGAGCTTTAAATTTTAC-AACACCTGCATTTACCCATCCCC--ATTTCCGAAAACTACCTCCCTTGCACC----------CTGTTTGTAAATTTTTCGGTTGGGGCGACCCCGGAGAATAACATACCCTCCGCAATGAA-AAGA---TCTTATCTTTAGTAAAAAGCTACAGCTTCACACATCAGTTCAACTGACATACATTGACCCAAAA-TTTTGATCAACGAACTAAGTTACCCTAGGGATAACAGCGCTATCTACTTTGAGAGCTCTTATCGACAAGTGGGCTTACGACCTCGATGTTGGATCAGGGTATCCTAGTGGTGCAGCCGCTTCTAAAGGTTCGTTTGTTCAA-CGATTAA
Oreobates_cruralis_KU215462_EU186666   ---------------------------GAGGTTTATTTCCCGCGTAACAATGCTGTGGATTGGAAGCATCACTGTTCCCCATGTGACGTTTGCAATTCTTCCAAAAATTGGGGTAAGAGAAAGGGAACAATGCACCAAAACTCTCTCATCAAAAAGAGGAAACTCAATGTGGAACCTGGAAAGAAGAAGAACAAAAATGGAAAAATCTCACCCCTCTGGAAGAAGAATAAGATCCTGAATCAAATCAAGAACAATTGCAAACACTTGCACCTTGACTCCAATTTACTGGTTGTTGACTATCCTTCCGATTTTACAAAGTCGGTCACGTGCCAGGTGTGTGAACACATATTGTCTGATCCAGTGCAAACCTCGTGCAAACATTTGTTCTGCAGGATTTGCATTCTCAAATACTTCAAGATTATGGGCTGTTACTGCCCATCTTGCAGACACACTTGCTTCCCGACGGATCTTGCACCACCGGTGAAGTCCTTTCTTAACATTTTAAACTCCTTGATCTTAAAGTGCACAGTGACCGGATGTGACGAGGAAATACTGCTTGGAAAATACTCTCAACATATCTCCAAACATAAAGAAATCAAAGGCAAAGATGCC---------------------CGGAGTCTCAATTTCTCCTTTAAACACAAAGGCTTGGTCCTGACCTTAAAATCAATTACTTCTCAACTTACACATGCAAGTCTCCGCACCCCAG-TGAAAAC-GCCC--TAAACCCCTT-TAATAG---GAAAAGGAGCCGGTATTAGGCACAA-CAATTTGCCCATGATACCTAGCAA-CGCCACACCCACAAGGGTTGTCAGCA-GTGATAAACATTGA-ATATAAGTGACAACTTGATTCAGTTAGAGAAACC-AGAGTCGGCAAAT-CTGGTGCCAGCCGCCGCGGTTACACCTCA-GGACTCAAATTGATTTC---ATCGGCATAAAATGTGATTTAAG-CCTCAATTCC------ACTAGAGTTAAACCTATAC-TGAGTAGTTATAAGCTCGTTA--CAAGAAAACC-GCATACGAAAGTTACTCTACC-----CATACTTGAACTCACGAAAATTTGGATCCAAACTAGGATTAGATACCCTACTATGCCAAATAGTAAAC-TTTAATTTACACCGAAA------TCGCCAGGGAATTACGAGC-TACGCTTAAAACCCAAAGGACTTGACGGTGCCCCATATCCCCCTAGAGGAGCCTGTCCCACAATCGATAATCCCCGTTTAACCTCACCACTTTTAG--CCTATCAGCCTGTATACTTCCGTCGTCAGTTTACCGCATGA-GCGATTCTT--AGTAAACCTAATGTC--TTATCATCAA-----------TACGTCAGGTCAAAGTGCAGCAAATAAAGTGGAAGAGAGATGGGCTACACTTTCT-ACAGTAGAAAA-TACGAAAGATTA--TATGAAACCTCAATCAGAAGGCGGATTTAGTAGTAAAAAGAAATTA-GAGTATTCTTTTTAAT-TTGGCCCT-GGGGCGTGTACATACCGCCC--GTCACCCTCTTCGTAATACATAAATCA-AGTAAATAACAAAATTTAAC--CTCAACAGAAGAGGCAAGTCGTAACATGGTAAGTGTACCGGAAGGTGTACTTGGAAAGAAATATAGTCTAAC-CAAGGCATCTCGCTTACACCAAGAAG-ATCCCTACTACACACGGG-TATTTCGA-----------------TTTGGGTCCTCAATTTCCCTTTAGTGGGATTGACGATCGGGAAAACTGGCCTATTGTCTTCTACAACAGGACTTGCCAATGCCGAGGCAACTTCATGGGCTACAATTGCGGAGACTGCAAATTTGGTTTCATCGGCCCCAACTGTACGGTGAGAAGAACGATGGTCAGGAAGGAGATCTTCAAGATGACTGCGGCAGAGAAGGACAAGTTTATCGCCTACCTCAACCTGGCCAAACGCACCATCAGCCAAGACTATGTCATCGCCACCGGGACCTACGAGCAAATGAATAATGGTTCTGACCCACTTTTTGCAGACATCAGCGTGTACGACCTCTTTGTGTGGCTGCACTACTATGCCTCCAGGGACGCTTTCCTAGAAGGTGACCTTGTATGGAGAAATATTGACTTTGCCCATGAAGCGCCAGCTTTTTTGCCCTGGCACAGGTTCTACTTGCTTCACTGGGAGCATGAAATTCAGAAGGTTGCAGGGGAC---------------------GCTAACATCATAGCCTCCCACTACTTTA-----------CTTCTTTTTATATAAACTAAAATATTCTTACAATCTAGTAAAGATGATTAAAAAATTCCTAAG-AGCAATAAATATGTACCGTGAGGGAACA-ATGAAATAAAAATGAAAATCTC-----AAGCATAAAAAA--GTAGAGCTTATCTCTCGTACCTTTTGCATCATGATTTAACTAGTTTAAG-TAAGCAAAAAGT-CTTAAAGTTTACCTTCCCGAAACTAAGTGAGCTACTCCAGGGCAGCA-----TCGCAAACCCATCTGCGTTGTAAAGCAGTGGGAAGACCCTGAAGTAGTGGTGACAGACCTAACGAACTTAGTGATAGCTGGTTGCTTGAGAAAAGAATATTAGTTCAACCTAAAG--TTACTTATAATA-ACCCTAAATAA--ATACATTACTTTAGAGTAATTCAAATAGGGTACAGCCTATTTGAAACAGGATACAACCTTAACCAATGGGTAA---CCTATTTCCTTAATTTAA-TCAAGTAGGCCTAAGAGCAGCCATCTT-CTAAAAAGCGTCAAAGCTTATTTCTA-----TCTACCTTAATACCCCC-ACTCTCACT--CACCCCTTCTCCCCCGCCCATCAAGCACTTCTATAAATGT--ATAGAACCTATTATGTTAAAACTAGTAACAAGAAGCAA---CCCTTCTCTTC-AATGTAAATATACTTCAGCAAGGA-CCCACCACTGATAATTAATA---------A-CAAAAGTAACAA--CCTCTTCTAGAAAAATTTA----CTTTACCCCC--TATTAACCTAACACAAGCACATTTCAAG-AAAGATAAAAAGAAAAA-GAAGGAACTCGGCAAAC-ATCAGCCCCGCCTGTTTACC-AAAAACATCGCCTCTTGATTAACT-ATAAGAGGTCTAGCCTGCCCAGTGACA---CTAGTTCAACGGCCGCGGTATCCTAACCGTGCGAAGGTAGCGTAATCACTTGTTTTTTAAATAAAGACTTGTATGAAAGGCTTCACGAGGGCCTAACTGTCTCCTTTTTCTTATCAGTGAAACTGATCTCCCCGTGAAGAAGCGGGGATTTTTTTATAAGACGAGAAGACCCTATGGAGCTTTAAACTTTAC-AACACCTGCTTCCTATTGCTA----TTTTCAGAAAACTACACCCACAGCAAC----------CTGTTTGTGA-GCTTTCGGTTGGGGCGACCCCGGAGAACAACTTATCCTCCGCAATGAA-TAGA----CACCTCTTTAGTTAAAAGTCACATCTTAATACACCAGA-AAACTGACATATATTGACCCAAAA-TTTTGATCAACGAACTAAGTTACCCTAGGGATAACAGCGCTATCCACTTTGAAAGTTCCTATCGACAAGTGGGCTTACGACCTCGATGTTGGATCAGGGTATCCTAGTGGTGCAGCCGCTACTAAGGGTTCGTTTGTTCAA-CGATTAA
Oreobates_discoidalis_MNCN43133_JF809925   ---CAAAAATTCAACAATTCCTCCAGCGAGGTTTATTTCCCGCGTAACAATGCTGTGGACTGGAAGCGTCACTGTTCCTCATGTGATGTTTGCAATTCTTCCAAAAATTGGGGTAAGAGAAAGGGAACAATGCACCAAAACTCTCTCATCAAAAAGAGGAAACTCAATGTGGAACATGGAAAGAAGAAGAACAAAAATGGAAAAATCTCACCCCTCTGGAAGAAGAATAAGACCCTGAATCAAATCAAGAACAATTGCAAACACTTGCACCTTGACTCCAATTTACTAGTTGTCGACTATCCTTCCGATTTTACAAAGTCGGTCACGTGCCAGGTGTGTGAACACATATTGTCTGATCCAGTGCAAACCTCATGCAAACATTTGTTCTGCAGGATTTGCATTCTCAAATACTTCAAGATCATGGGCTGTTACTGCCCATCTTGCAGACACACTTGCTTCCCAACGGATCTTGTACCACCGGTGAAGTCCTTTCTTAACATTTTAAACTCCTTGATCTTAAAGTGCACAGTGACCGGATGTGACGAGGAAATACTGCTTGGAAAATACTCTCAACATATCTCCAAACATAAAGAAATCAAAGGCAAAGATGCCTATGTCCATATCAACAAAGGA--------------------------------------------------------------------------------------------------------------------------------------------------------------------------------------------------------TCAGCA-GTGATAAACATTGA-AAATAAGTGTCAACTTGATTCAGTTAGAGTAAAT-AGAGTCGGCAAAT-TTGGTGCCAGCTGCCGCGGTTACACCACA-GGACTCAAATTGATCTT--CATCGGCGTAAAATGTGATTTAAG-TTAACCCCCCCC----ACTAGAGTTAAATTGACAC-TAAGTTGTAATAAGCTTGTGA--CAGGAAAATC-GTACACGAAAGTTACTCTACT-CCCCCCCCC????????????????????????????????????????????----?????????????-----???????????????????--??????GGGAACTACGAGC-TAAGCTTAAAACCCAAAGGACTTGACGGTACCCTACATCCTCCTAGAGGAGCCTGTCCCATAATCGATAATCCCCGCTTAACCTCACCACTTTTAG--CCAATCAGCCTGTATACTTCCGTCGTCAGCTTACCGCATGA-GCGCATACTC-CGTAAGCCCAATGTT--AATACATCAA-----------TACGTCAGGTCAAAGTGCAGCAAATAAAGTGGGAAAAAGATGGGCTACACTTTCT-ACAGTAGAAGA-TACGAAAGATTAA-TGTGAAACCTTAATCAGAAGGTGGATTTAGTAGTAAAAAGGAAATA-GAATATTCTTTTTAAT-TTGGCACT-GGGGTGTGTACATACCGCCC--GTCACCCTCTTCATTAAATAACAACT--AGTAAATAACAAGCTTTCCC--CAAAGAAGAAGAGGCAAGTCGTAACATGGTAAGTGTATCTGAAGATGCACTTGGAAAGAAATATAGCTTAAC-CAAAGCCTCTCGCTTACAA-----------------------------------GTCGTATCTAACTCGCCTTTGGGTCCTCAATTTCCCTTTAGTGGGATTGACGATCGGGAAAACTGGCCTATTGTCTTCTACAACAGGACTTGCCAATGTCGAGGCAACTTCATGGGCTACAATTGCGGAGACTGCAAATTTGGTTTCATCGGCCCCAACTGTACGGTGAGAAGAACGATGGTCAGGAAGGAAATCTTCAAGATGACTGCGGCAGAGAAGGACAAGTTTATCGCCTACCTCAACCTGGCCAAACGCGCCATCAGCCAAGACTATGTCATCGCCACCGGGACCTATGAGCAAATGAATAATGGTTCTG?CCCACTTTTTGCAGACATCAGCGTGTACGACCTCTTTGTGTGGCTGCACTACTATGCCTCCAGGGACGCTTTCCTAGAAGGTGACCTTGTATGGAGAAATATTGACTTTGCCCATGAAGCACCAGCTTTTTTGCCCTGGCACAGGTTCTACTTGCTTCACTGGGAGCATGAAATTCAGAAGCTTGCAGGGGACGAGAACTTCACCATTCCTTTC------------------------------------------------------------------------------------------------------------------------------------------------------------------------------------------------------------------------------------------------------------------------------------------------------------------------------------------------------------------------------------------------------------------------------------------------------------------------------------------------------------------------------------------------------------------------------------------------------------------ATCTCCCC-TTTTTCTTC--AACCCCT----TCAACACTATCAAGCACTTCCATGAAGCC--ATGGAACTTACTATGTTAAAACTAGTAACAAGAAGTAG---CCCTTCTCTTC-AATGTAAATGTAACTCAGCAAGGA-CCCACCACTGACAATTAATAG---------TTCAAAGTAACAC---CCTCTCTAGAAAACCTTA----CTTTTCTCTC--TATTAACCTAACACAAGTACATTCCAAG-AAAGATTAAAAGAAAAA-GAAGGAACTCGGCAAAC-ATCAGCCCCGCCTGTTTACC-AAAAACATCGCCTCTTGACCCCCCCATAAGAGGTCCAGCCTGCCCAGTGACT---TCTGTTCAACGGCCGCGGTATCCTAACCGTGCGAAGGTAGCGCAATCATTTGTTTCTTAAATAGGGACTAGTATGAAAGGCATCACGAGGGCCTAACTGTCTCCTTTTTCCAATCAGTGAAACTAATCTCCCCGTGAAGAAGCGGGGATATTTTTATAAGACGAGAAGACCCTATGGAGCTTTAAACTCTAC-GACACCTGCCTTCTACTACTTTC--TTTTCAGAAAACTCCCCCTCCTTTGGTAC-------CCTGTCTACGA-GCTTTCGGTTGGGGCGACCCCGGAGAATAACTTATCCTCCGTAATGAA-CAGA----TTTATCTTTAGCAAAAATCTACAACTTTAAGCATCAGTAAAACTGACATACATTGACCCAAAA-ATTTGAGCAACGAACCAAGTTACCCTAGGGATAACAGCGCTATCCACTTTGAAAGTTCCTATCGACAAGTGGGCTTACGACCTCGATGTTGGATCAGGGTATCCTAGTGGTGCAACCGCTACTAAAGGTTTGTTTGTTCAA-CAATTAA
Oreobates_gemcare_JMP_2012c__JF809930   CATCGAAAATTCAACAATTCCTCCAGCGAGGTTTATTTCCCGCGTAACAATGCTGTGGACTGGAAGCGTCACTGTTCCTCATGTGATGTGTGCAATTCTTCCAAAAATTGGGGTAAGAGAAAGGGAACAATGCACCAAAACTCTCTCATCAAAAAGAGGAAACTCGATGTGGAACATGGAAGGAAGAAGAACAAAAATGGAAAAATCTCACCCCTCTGGAAGAAGAATAAGACCCTGAATCAAATCAAGAACAATTGTAAACACTTGCACCTTGACTCCAATTTACTGGTTGTCGACTATCCTTCCGATTTTACAAAGTCGGTCACATGCCAGGTGTGTGAACACATATTGTCTGATCCAGTGCAAACCTCATGCAAACATTTGTTCTGCAGGATTTGCATTCTCAAATACTTCAAGATCATGGGCTGTTACTGCCCATCTTGCAGACACACTTGCTTCCCAACGGATCTTGCAACACCTGTGAAGTCCTTTCTTAACATTTTAAACTCCTTGATCTTAAAGTGCACAGTGAGCGGATGTGACGAGGAAATCCTGCTTGGAAAATACTCTCAACACATCTCCAAACATAAAGAAATCAAAGGCAAAGAAGCCTATACCCATATCAACAAAGGA--GAA-CTTAAAACCTCCTTTAAACACAAAGGCTTGGTCCTGACCTTAAAATCAATTTTTTCTCAACTTACACATGCAAGCCTCCACATTCCCG-TGAGTAA-CACCCTGCCT-CCTTCAATCAAG---GAAGACGGGTCGGTATCAGGCACAA-TCACCTGCCCAAGACACCTAGCAA-CGCCACGCCCACAAGGGTAATCAGCA-GTGATAAACATTGA-GTATTAGTGCAAACTTGACTCAGTTAAAGAAAAC-AGAGTAGGCAAAT-CTGGTGCCAGCCGCCGCGGTTACACCAAG-ATACTCAAATTGATTTT--TCTCGGCATAAAACGTGATTTAAGCCACTAACCC-------ATTAGAGTTAAATCTTCAT-TGAGCCGTGATAAGCTTATGAT-AGGTAAAACC-AAACACGAAAGTTACTCTAAT--TATCAAACTTGAACACACGAAAATTTGGGCACAAACTAGGATTAGATACCCTACTATGCCATATAGTAAAC-TTTAATTTACACCTCAA------TCGCCAGGGAACTACGAGC-AAAGCTTAAAACCCAAAGGACTTGACGGTACCCCACATCCTTCTAGAGGAGCCTGTCCCATAATCGATACCCCCCGCTTAACCTTACCACTTTTAG--CCAATCAGCCTGTATACTTCCGTCGTCAACTTACCGCGTGA-GCGATCCT---AGTAAGTTTAATGTT--TATACATCAA-----------TACGTCAGGTCAAAGTGCAGCAAATAAAGTGGA-GAGAGATGGGCTACACTTTCT-AATGTAGAAAA-TACGAAAAACTA--CGTGAAATCTTTATTGGAAGGCGGATTTAGTAGTAAAAAGAAGATA-GAGTATTCTTTTTAAT-CTGGCACT-GGGGCATGTACACACCGCCC--GTCACCCTCTTCGCTAGACAAACATT--AGTAAATAACATTTATCCA---CAGATTAGAAGAGGTAAGTCGTAACAAGGTAAGTGTACCGGAAGGTGTACTTGGAAAGCTACAT--------------------------------------------------------------------------------------------------------------------------------------------------------------------------------------------------------------------------------------------------------------------------------------------------------------------------------------------------------------------------------------------------------------------------------------------------------------------------------------------------------------------------------------------------------------------------------------------------------------------------------------------------------------------------------------------------------------------------------------------------------------------------------------------------------------------------------------------------------------------------------------------------------------------------------------------------------------------------------------------------------------------------------------------------------------------------------------------------------------------------------------------------------------------------------------------------------------------------------------------------------------------------------------------------------------------------------------------------------------------------------------------------------------------------------------------------------------------------------------------------------------------------------------------------------------CGCCTCCTGCTCAAAT-ATAGGAGGTCCAGCCTGCCCAGTGACT---CTTGTTTAACGGCCGCGGTWTSCTRACCGTGCGAAGGTAGCGTAATCACTTGTTTTTTAAATAGAGACTAGTATGAAAGGCACCACGAGGGCCAAACTGTCTCCTTTTTCTTGTCAGTGAAACTAATTTCCCCGTGAAGAAACGGGGATTCTCTTATAAGACGAGAAGACCCTATGGAGCTTTAAACTTTAC-AGCACTTGCACCTTCACAATTTCA-CTTCCAGAAAGCTACCTCACCATCAGCACA-------CTGCCTTACA-GTTTTCGGTTGGGGCGACCACGGAGTAAAACTCATCCTCCGTAATGTA-AAGA---CTTCATCTTTAGTAAAAAGCCACAGCTTTATATAACAGC-AAACTGACATGCATTGACCCAAAA-TATTGACCAACGAACCAAGTTACCCTAGGGATAACAGCGCCATCCACTTTGAGAGTTCCTATCGACAAGTGGGCTTACGACCTCGATGTTGGATCAGGGTATCCTAGTGGTGCAGCCGCTACTGATGGTTCGTTTGTTCAA-CGATTAA
Oreobates_granulosus_MHNC3396_JF809929   ---CAAAAATTCAACAATTCCTCCAGTGAGGTTTATTTCCCGCGTAACAATGCTGTGGACTGGAAGCGTCACTGTTCCTCATGTGACGTTTGCAATTCTTCCAAAAATTGGGGTAAGAGAAAGGGAACAATGCACCAAAACCCTCTCATCAAAAAGAGGAAACTCAATGTGGAACATGGA---AAGAAGAACAAAAATGGAAAAATCTCACCCCTCTGGAAGAAGAATAAGACCCTGAATCAAATCAAGAACAATTGCAAACACTTGCACCTTGACTCCAATTTACTGGTTGTCGACTATCCTTCCGATTTTACAAAGTCGGTCACATGCCAGGTGTGTGAACACATATTGTCTGATCCAGTGCAAACCTCATGCAAACATTTGTTCTGCAGGATTTGCATTCTCAAATACTTCAAGATCATGGGTTGTTACTGCCCTTCTTGCAGACACACTTGCTTCCCAACAGATCTTGCAACACCTGTGAAGTCCTTTCTTAACATTTTAAACTCCTTGATCTTAAAGTGCACAGTGACCGGATGTGACGAGGAAATACTGCTTGGAAAATACTCTCAACATATCTCCAAACATAAAGAAATCAAAGGCAAAGATGCCTATGCCCATATCAACAAAGGATGGAG-CTTCAAACCTCCTTTAAACACAAAGGCTTGGTCCCAGCCTTGAAATCAGTTATTTCTTGATTTACACATGCAAGTCTCCGCACACCCG-TGAAAAT-GCCC-TAAAC-CCTTA-AATTAG---GTAAAGGAGCTGGTATCAGGCACAG-TAACTTGCCCAAGACACCTAGTAA-TGCCACGCCCACAAGGGTTCTCAGCA-GTGATAAACATTGA-GTATAAGCGTCAACTTGACTCAGTTAAAGAAGAC-AGAGCCGGCAAAT-TTGGTGCCAGCCGCCGCGGTTACACCACT--GACTCAAATTGACTTC--ACTCGGCATAAAATGTGATTTAAGCCTCAAACCC-------ATTAGAGTTGAATTAACAT-TAGGCCGTGACAAGCCTGTAA--TGAGAAAGTC-AAACACGAAAGTTACTCTAAA----TTCCCCTTGAACTCACGAAAGCTTGGGCACAAACTAGGATTAGATACCCTACTATGCCAAGTTGTAAAC-TTTAATTTACGCCGAAA------TTGCCTGGGAACTACGAGC-TAAGCTTAAAACCCAAAGGACTTGACGGTACCCCACATCCCCCTAGAGGAGCCTGTCTTATAATCGATAACCCCCGCTTAACCTCACCATTTTTAG--CCTTTCAGTCTGTATACTTCCGTCGTCAGCTTACCGCATGA-GCGACATCAT-AGTGAGCTTAATGTC----TGCGTCAA-----------CACGTCAGGTCAAAGTGCAGCAAACAAAGTGGA-AAGAGATGGGCTACATTTTCTAACAATAGAAAA-CACGAAAGATTAG-TGTGAAACCTTAATCT-AAGGTGGATTTAGTAGTAAAAAGAAAATA-GAGTGTTCTTTTTAAT-TTGGCACT-GAGGTACGTACATACCGCCC--GTCACCCTCTTCGCACACCTCATCCT--AGTAAATAACAATATTTTG---CAAAGTAGAAGAGGCAAGTCGTAACATGGTAAGTGTACCGGAAGGTGTACTTGGATAGTAATATAGCTTAAC-CAAAGCCTCTCGCTTACAA-----------------------------------GTCGTATCTACCTCGCCTTTGGGTCCTCAATTTCCCTTTAGTGGGATTGACGATCGGGAAAACTGGCCTATTGTCTTCTACAACAGGACTTGCCAATGCCTGGGCAACTTCATGGGCTACAATTGCGAAGACTGCAAATTTGGTTTCATTGGCCCCAACTGTACAGTGAGAAGAATGATGGTCAGGAAGGATATCTTCAAGATGACTGTAGCGGAGAAGGACAAATTCATCGCCTACCTCAACCTGGCCAAACGCACCATCAGCCAAGACTATGTCATCGCCACCGGCACCTACGAGCAAATGAATAATGGTTCTGACCCACTTTTTGCAGACATCAGCGTGTACGACCTCTTTGTGTGGATGCACTACTATGCCTCCAGGGACGCTTTCCTAGAAGGTGACCTTGTATGGAGAGGTATTGACTTTGCCCATGAAGCGCCAGCCTTTTTGCCCTGGCACAGATTCTACTTGCTTCACTGGGAGCATGAAATTCAGAAGCTTGCAGGGGATGAGAACTTCACCATTCCGTTC--------------------------------------------------------------------------------------------------------------------------------------------------------------------------------------------------------------------------------------------------------------------------------------------------------------------------------------------------------------------------------------------------------------------------------------------------------------------------------------------------------------------------------------------------------------------------------------------------------------------------------------------------------------------------------------------------------------------------------------------------------------------------------------------------------------------------------------------------------------------------------------------------------------------------------------------CGCCTCTTGTATTAAC-ATAAGAGGTCCAGCCTGCCCAGTGACTCTCCTTGTTTAACGGCCGCGGTATCCTAACCGTGCGAAGGTAGCGTAATCACTTGTTTTTTAATTAAAGACTCGTATGAAAGGCACCACGAGGGCCAAACTGTCTCCTTTCTCTAATCAGTGAAACTAATCTCCCCGTGAAGAAGCGAGGATTTTTTTACAAGACGAGAAGACCCTATGGAGCTTTAAACTTTAC-AACATCTGCTCCTACCCCATCTTT-ATTCCCGAAAACTACCTCTCCTTGCACT---------CTGTTTGTAAATTTTTCGGTTGGGGCGACCCCGGAGCACAACCAACCCTCCGCAATGAA-AAGA---CCTCATCTTTAGTAAAAAGCCACAGCTTAATACATCAGTCCAACTGACATACATTGACCCAAAA-TTTTGATCAACGAACTTAGTTACCCTAGGGATAACAGCGCTATCTACTTTGAGAGTCCTTATCGACAAGTAGGCTTACGACCTCGATGTTGGATCAGGGTATCCTAGAGGTGCAGCCGCTTCTAAAGGTTCGTTTGTTCAA-CGATTAA
Oreobates_heterodactylus_MNK_A7175_JF809923   -----AAAATTCAACAATTCCTCCAGCGAAGTTTATTTCCCGCGTAACAATGCTGTGGACTGGAAGCGTCACTCTTCCTCATGTGACGTTTGCAATTCTTCCAAAAATTGGGGTAAGAGGAAGGGAACAATGCACCAAAACGTTCTCATCAAAAAGAGGAAACTCAGTGTGGAACACGGAAAGAAGAAGAACAAAAATGGAAAAATCTCGCCCCTCTGGAAGAAGAATAAGACCCTGAATCAAATCAAGAACAATTGCAAACACTTGCACCTTGACTCCAATTTGCTGGTTGTCGACTATCCTTCCGATTTTACAAAGTCGCTCACGTGCCAGGTGTGTGAACACATATTGTCTGATCCAGTGCAAACCTCATGCAAACATTTGTTCTGCAGGATTTGCATTCTCAAATACTTCAAGATCATGGGCTGCTACTGCCCATCGTGCAGACACACTTGCTTCCCAACGGATCTTGCACCACCTGTGAAGTCCTTTCTTAACATTTTAAACTCCTTGATCTTAAAGTGCACAGTGACCGGATGTGATGAGGAAATACTGCTTGGAAAATACTCTCAACATATCTCCAAACACAAAGAAATCAAAGGCAAAGATGCCTATACCCATATCAACAAAGGATGGAG-CTCATAAGCTCCTTTAAACACAAAGGCTTGGTCCCGACCTTACAATCAATTACTACTTAACTTACACATGCAAGTCTCCGCACCCCCG-TGAAAAC-GCCC--TAAACCCCTTATACTAG---GAAAAGGAGCCGGCATCAGGCACAA-TAATCTGCCCAAGACGCCTAGCAA-CGCCACACCCACAAGGGTCCTCAGCA-GTGATAAACATTGA-AAATAAGTGTCAACTTGATTCAGTCAAAGTTATT-AGAGTCGGCAAAT-CTGGTGCCAGCCGCCGCGGTTACACCACA--GACTCAAATTGATTTTCCCATCGGCATAAAATGTGATTTAAGTCCCCCAACCC------ACTAGAGTCAAACCACTAC-TAAGTCGTTACAAGCTTGTAC--TAAGAAGATC-ATAAACGAAAGTTACTCTATC------CCCCTTGAACTCACGAAAATTTGGATACAAACTAGGATTAGATACCCTACTATGCCAAATAGTAAAC-TTTAACTTACACCTAAA------TCGCCAGGGAATTACGAGC-TAAGCTTAAAACCCAAAGGACTTGACGGTGCCCCATATCCCCCTAGAGGAGCCTGTCCTATAATCGATAACCCCCGTTCAACCTCACCACTTTTAG--CCTATCAGCTTGTATACTTCCGTCGTCAGCTTACCGCATGA-GCGCCCCTAA-AGTAAGCTCAATGTT--TAACCACCAA-----------TACGTCAGGTCAAAGTGCAGCAAATAAAGTGGG-AAGAGATGGGCTACACTCTCT-ATAATAGAAAA-AACGAAAGACTA--TGTGAAATCTTAATCCAAAGGCGGATTTAGTAGTAAAAAGAAGGTA-GAGTACCCTTTTTAAC-CCGGCACT-GGGGTGTGTACACACCGCCC--GTCACCCTCTTCATTAAATAAAAATCC-AGTAAATAACATGATTCTC---CCAAACAGAAGAGGTAAGTCGTAACATGGTAAGTGTATCGGAAGATGTACTTGGAAAGAAATATAGCTTAAC-CAAAGCCTCTCGCTTACAA--------------------------------------GTATCTACCTCGCCTTTGGGTCCTCAATTTCCCTTTAGTGGGATTGACGATCGGGAAAACTGGCCTATCGTCTTCTACAACAGGACTTG?CAATGCCAAGGCAACTTCATGGGCTACAATTGCGGAGACTGCAAATTTGGTTTCATCGG?CCCAACTGTACGGTGAGAAGAACGATGGTCAGGAAGGAGATCTTCAAGATGACTGCGGCAGAGAAGGACAAGTTTATCGCCTACCTCAACCTGGCCAAACGCACCATCAGCCAAGACTATGTCATCGCCACCGGGACCTACGAGCAAATGAATAATGGTTCTGACCCACTTTTTGCAGACATCAGCGTGTACGACCTCTTTGTGTGGCTGCACTACTATG?CTCCAGGGACGCTTTCCTAGAAGGTGACCTTGTATGGAGAAATATTGACTTTGCCCATGAAGCGCCAGCTTTTTTGCCATGGCACAGGTTCTACTTGCTTCACTGGGAGCATGAAATTCAGAAGCTTGCAGGGGACGAGAACTTCACCA----------------------------------------------------------------------------------------------------------------------------------------------------------------------------------------------------------------------------------------------------------------------------------------------------------------------------------------------------------------------------------------------------------------------------------------------------------------------------------------------------------------------------------------------------------------------------------------------------------------------------------------------------------------------------------------------------------------------------------------------------------------------------------------------------------------------------------------------------------------------------------------------------------------------------------------------------CGCCTCTCGACTCAC--ATGAGAGGTCCAGCCTGCCCAGTGACA---CCCATTTAACGGCCGCGGTATCCTAACCGTGCGAAGGTAGCGTAATCATTTGTCTTTTAAATGAAGACTAGTATGAAAGGCATCACGAGGGCCTAACTGTCTCCTTTTTCTAATCAGTGAAACTAATCTCCCCGTGAAGAAGCGTGGATTTTACTATAAGACGAGAAGACCCTATGGAGCTTTAAACTTTAC-AACATCTGCTTACACCTGTTCCA--CTTCCAGAAAATTACCCCCTCCTAGCATT--------CTGTTTGTGA-GCTTTCGGTTGGGGCGACCCCGGAGAATAATCAATCCTCCGCAATGAA-TAGT--ACTTCACACTTAGCAATAAGCTACAGCTTTAAGCAACAGT-AAACTGACATACATTGACCCAAAA--TTTGATCAACGAACCAAGTTACCCTAGGGATAACAGCGCTATCCACTTTGAAAGTCCCTATCGACAAGTGGGCTTACGACCTCGATGTTGGATCAGGGTATCCCGGTGGTGCAGCCGCTACCGAAGGTTCGTTTGTTCAA-CGATTAA
Oreobates_ibischi_MNKA6612__FJ438817   -----------------------------------------------------------------------------------------------------------------------------------------------------------------------------------------------------------------------------------------------------------------------------------------------------------------------------------------------------------------------------------------------------------------------------------------------------------------------------------------------------------------------------------------------------------------------------------------------------------------------------------------------------------------------------------------------------------------------------------------------------------------------------------------------------------------------------------------------------------------------------------------------------------------------------------------------------------------------------------------------------------------------------------------------------------------------------------------------------------------------------------------------------------------------CGCCTTATAGTAAAC-TTTAA?TTACACCAAAA------TCGCCAGGGAA?TACGAGC-TAAGCTTAAAACCCAAAGGATTTGACGGTGCCCCATACCCTCCTAGAGGAGCCTGTCCTGTAATCGATGATCCCCGCTTAACCTCACCACTTTTAG--CCATTCAGCCTGTATACTTCCGTCGTCAGCTTACCGCATGA-GCGCATATCTAAGTAAGCCCAATGTT-CAACCCATCAA-----------TACGTCAGGTCAAAGTGCAGCAAATAAAGTGGGAAAAAGATGGGCTACACTTTCT-ATAGTAGAAAA-TACGAAAGATTAA-AGTGAAACCTTAATCAGAAGGTGGATTTAGTAGTAAAAAGAAAATA-GAGTATTCTTTTTAAC-TTGGCCCT-GGGGTGTGT------------------------------------------------------------------------------------------------------------------------------------------------------------------------------------------------------------------------------------------------------------------------------------------------------------------------------------------------------------------------------------------------------------------------------------------------------------------------------------------------------------------------------------------------------------------------------------------------------------------------------------------------------------------------------------------------------------------------------------------------------------------------------------------------------------------------------------------------------------------------------------------------------------------------------------------------------------------------------------------------------------------------------------------------------------------------------------------------------------------------------------GCTTGAGAAAAGAATTTTAGTTCCCCCTAAAG---TTACATTAATA-GTCCTAAATAA--GCCCTTAACTTTAGAGTAATTCAAATAGGGTACAGCCTATTTGAGACAGGGTACAACCTTGACCAACGGGTAA----CCAACCCTAAAAATAAA-CTAAGTGGGCCTAAAAGCAGCCACC---TTAAAAAGCGTCAAAGCTTTCCTTTTATTTTTTCCCCCAAATTCCCCC-CTTCCCTCC--GACCCCT----TCAACACTATCGAGCACTTCCATGAAACC--ATGGAACTTATTATGTTAAAACTAGTAACAAGAAGTAG---CCCTTCTCTTA-AATGTAAGTATAACTCAGCAGGGA-CCCACCACTGATAATTAATAA---------CATAAAGTAACAC---CTTCTCTAGAAAACCTTA----CTTTTTCCTT--TATTAACCTAACACAAGTACATTCCAAG-AAAGATTAAAAGAAAAA-GAAGGAACTCGGCAAAC-ATCGGCCCCGCCTGTTTACC-AAAAACATCGCCTCTTGTATCCC--ATAAGAGGTCCAGCCTGCCCAGTGACT---TTTGTT--------------------------------------------------------------------------------------------------------------------------------------------------------------------------------------------------------------------------------------------------------------------------------------------------------------------------------------------------------------------------------------------------------------------------------------------------------------------------------------------------------------------------------------------------
Oreobates_lehri_JF809927   --TCAAAAATTCAACAATTCCTCCAGCGAGGTTTATTTCCCACGTAACAATGCTGTGGACTGGAAGCGTCACTGTTCCTCATGTGATGTGTGCAATTCTTCCAAAAACTGGGGTAAGAGAAAGGGAACAATGCACCAAAACTCTCTCATCAAAAAGAGGAAACTCAATGTGGAACATGGA---AAGAAGAACAAAAATGGAAAAATCTCACCCCTCTGGAAGAAGAATAAGACCCTGAATCAAATCAAGAACAATTGTAAACACTTGCACCTTGACTCCAATTTACTGGTTGTCGACTATCCTTCCGATTTTACAAAGTCGGTCACATGCCAGGTGTGTGAACACATATTGTCTGATCCAGTGCAAACCTCATGCAAACATTTGTTCTGCAGGATTTGCATTCTCAAATACTTCAAGAGCATGGGCTGTTACTGCCCATCTTGCAGACACACTTGCTTCCCAACGGATCTTGCGCCACCTGTGAAGTCCTTTCTTAACATTTTAAACTCGTTGATCTTAAAGTGCACAGTGACCGGATGTGACGAGGAAATCCTGCTTGGAAAATACTCTCAACATATCTCCAAACATAAAGAAATCAAAGGCAAAGATGCCTATACCCATATCAACAAAGGA--GAA--ATAAAACCTCCTTTAAACACAAAGGCTTGGTCCCGACCTTAAAATCAATTTTTACTTAACTTACACATGCAAGTCTCCACACCCCAG-TGAAAAC-GCCC-TAAACTCCTT-AATTAAG---GAAAAGGAGCTGGTATCAGGCACAA-CAATTTGCCCAAAACACCTAGCAA-CGCCACGCCCACAAGGGTCTTCAGCA-GTGATAAACATTGA-ATATAAGTGCAAACTTGATTCAGTCAAGGTAAAT-AGAGTAGGCAAAT-ATGGTGCCAGCCGCCGCGGTTACACCACA-AGACTCAAATTGATTTT--ATTCGGCGTAAAACGTGATTTAAGCCACAAACCC-------ATTAGAATTAAACCATCAT-TGAGCTGTGACAAGCTTATAAC-AGGAAAAATC-AAATACGAAAGTTACTCTAAT--TAACCAACTTGAATACACGAAAATTTGGACACAAACTAGGATTAGATACCCTACTATGCCACATAGTAAAC-TTTAAT-TACATCACAA------TCGCCAGGGAATTACGAGC-AAAGCTTAAAACCCAAAGGACTTGACGGTACCCTATATCCTTCTAGAGGAGCCTGTCCCATAACCGATACCCCCCGCTTAACCTTACCACTTTTAG--CCAATCAGCCTGTATACTTCCGTCGTCAACTTACCGCGTGA-GCGACTAT---AGTGAGTTTAATGTT--TATACACCAA-----------TACGTCAGGTCAAAGTGCAGCAAATGAAGTGGA-GAGAGATGGGCTACACTTTCT-AATGTAGAATA-TACGAAAGACTA--CGTGAAATCTTTATCAGAAGGTGGATTTAGTAGTAAAAAGAAAATA-GAATGTTCTTTTTAAT-CTGGCACT-GGGGCATGTACACACCGCCC--GTCACCCTCTTCACAAGGCAAATTTT--AGTAAATAACAATTACCCC---CTCAATAGAAGAGGTAAGTCGTAACAAGGTAAGTGTACCGGAAGGTGTACTTGGAAA----------------------------------------------------------------------------------------------------------------------------------------------------------------------------------------------------------------------------------------------------------------------------------------------------------------------------------------------------------------------------------------------------------------------------------------------------------------------------------------------------------------------------------------------------------------------------------------------------------------------------------------------------------------------------------------------------------------------------------------------------------------------------------------------------------------------------------------------------------------------------------------------------------------------------------------------------------------------------------------------------------------------------------------------------------------------------------------------------------------------------------------------------------------------------------------------------------------------------------------------------------------------------------------------------------------------------------------------------------------------------------------------------------------------------------------------------------------------------------------------------------------------------------------------------------------------------------------------------------------------------------------------------------------------------------------------------------------------------------------------------------------------------------------------------------------------------------------------------------------------------------------------------------------------------------------------------------------------------------------------------------------------------------------------------------------------------------------------------------------------------------------------------------------------------
Oreobates_lundbergi__MTD45902_JF809928   CATCAAAAATTCAACAATTCCTCCAGCGAGGTTTATTTCCCGCGTAACAATGCTGTGGACTGGAAGCGTCACTGTTCTGCATGTGACGTTTGCAATTCTTCCAAAAATTGGGGTAAGAGAAAGGGAACAATGCACCAGAACTCTCTCATCAAAAAGAGGAAACTCAATGTGGAACATGGA---AAGAAGAACAAAAATGGAAAAATCTCACCCCTCTGGAAGAAGAATAAGACCCTGAATCAAATCAAGAACAATTGCAAACACTTGCACCTTGACTCCAATTTACTGGTTGTCGACTATCCATCCGATTTTACAAAGTCGGTCACATGCCAGGTGTGTGAACACATATTGTCTGATCCAGTGCAAACCTCATGCAAACATTTGTTCTGCAGGATTTGCATTCTCAAATACTTCAAGATCATGGGCTGTTACTGCCCATCTTGCAGACACACTTGCTTCCCAACGGACCTTGTATCACCCGTGAAGTCCTTTCTTAACATTTTAAACTCCTTAATCTTAAAGTGCACAGTGACCGGATGTGACGAGGAAATCCTGCTTGGAAAATACTCTCAACATATCTCTAAACATAAAGAAATCAAAGGCAAAGATGCCTATGCCCATATCAACAAAGGA--GAA-TCAAAACACTCCTTTAAACACAAAGGCTTGGTCCCAGCCTTATAATCAGTTCTTACTTGACTTA?ACATGCAAGTTTCCGCACCCCGG-TGAAAAC-GCCCTTAAGC---CTCCCCCCCGA--GGACAGGAGCCGGTATCAGGCACAA-TAACCCGCCCAAAACACCTAGCAA-CGTCGCACCCACAAGGGTATTCAGCA-GTGATAAACATTGA-ATATAAGTGTCAGCTTGATTCAGTTTAAGTATAA-AGAGTTAGCAAAT-CTGGTGCCAGCCGCCGCGGTCATACCAGG--GACTCAAATTGATTGT--CTTCGGCGTAAAACGTGATTTAAGCCATAAAATTT------ACTAGAGTTAAACTTATTC-TAGGCAGTAACAAGCTTGCAG--TAAGAAACCC-AAATACGAAAGTTACTCTATC--TACCCAACTTGAACTCACGAAAATTTGGACACAAACTAGGATTAGATACCCTACTATGCCAAATAGTAAAC-TTTAACTTAACCCCACA------TCGCCCGGGAATTACGAGC-AAAGCTTAAAACCCAAAGGACTTGACGGTGCCCCATATCCTTCTAGAGGAGCCTGTCCTATAATTGATACTCCCCACTTAACCTCACCGCTTTTAG--CCCCCCAGTCTGCATACTTCCGTCGTCAGCTTACCTCGTGA-GCGCCATTC--AGTAAGCTAAATGCT--TATTCACCAG-----------TACGTCAGGTCAAAGTGCAACAAATAAAGCGGG-AAGAGATGGGCTACACTTTCTAATTTTAGAAGA-TACGAAAAC-TGA-TGTGAAACCTCAGTTAGAAGGCGGATTTAGTAGTAAAAAGAAAATA-GAGTGTTCTTTTTAAT-TTGGCTCT-GGGGTAAGTACATACCGCCC--GTCACCCTCTTCTCCGACCTCTAAACC-AGTTCATAACAATCTACTGT--CTTTATCGAAGAGGCAAGTCGTAACATGGTAAGTGTACCGGAAGGTGTACTTGGAAAGTAACAT---------------------------------------------------------------GTCGTATCTACCTCGCCTTTGGGTCCTCAATTTCCCTTCAGTGGGATTGACGATCGGGAAAACTGGCCTATTGTCTTCTACAACAGGACCTGCCAATGCCGGGGCAACTTCATGGGCTACAATTGCGGAGATTGCAAATTTGGTTTCATCGGCCCTAACTGTACGGTGAGAAGAACAATGGTCAGGAAGGAGATCTTCAAGATGACAGTGGCAGAGAAGGACAAGTTCATCGCCTACCTCAATCTAGCCAAACGCACCATCAGCCAAGACTATGTCATCGCCACCGGGACCTACGAGCAAATGAATAATGGTTCTGACCCACTTTTTGCAGACATCAGCGTTTACGACCTCTTTGTGTGGCTGCACTATTATGCCTCCAGGGACTCTTTCCTAGAAGGTGACCTCGTATGGGGAGATATTGACTTTGCCCATGAAGCGCCAGCCTTTTTGCCCTGGCACAGGTTCTACCTGCTTCACTGGGAGCATGAAATTCAGAAGCTTGCAGGGGATGAGAACTTCACCATTCCCTTC--------------------------------------------------------------------------------------------------------------------------------------------------------------------------------------------------------------------------------------------------------------------------------------------------------------------------------------------------------------------------------------------------------------------------------------------------------------------------------------------------------------------------------------------------------------------------------------------------------------------------------------------------------------------------------------------------------------------------------------------------------------------------------------------------------------------------------------------------------------------------------------------------------------------------------------------CGCCTCCTGCCCAAAA-ATAGGAGGTCCAGCCTGCCCAGTGACT---ATAGTTCAACGGCCGCGGTATCCTAACCGCGCGAAGGTAGCGTAATCACTTGTCTTTTAAATAGGGACTTGTATGAACGGCACCACGAGGGCCAAACTGTCTCCTTTTTTTAATCAGTGAAACTAATCTTCCCGTGAAGAAGCGGGAATTCTTATATAAGACGAGAAGACCCTATGGAGCTTTAAACTTTAC-AACACCTGCTTATTTTTAACC----CTTTCAGAATCCTACCCCCCCCCAGCATC--------CTGTTGATTA-GTTTTTGGTTGGGGCGACCTCGGAGCATAACTCACCCTCCGAAATGAA-AAGC--ACCTCCCCTTTAGTAATAAGCTACAGCTTTAAACATCAGTATAACTGACATCTATTGACCCAAAC--TTTGACCAACGAACCAAGTTACCCTAGGGATAACAGCGCTATCCACTTTGACAGCTCCTATCGACAAGTGGGCTTACGACCTCGATGTTGGATCAGGGTATCCTAGTGGTGCAGCCGCTACTAAGGGTTCGTTTGTTCAA-CGATTAA
Oreobates_machiguenga_MHNC6809_JF809932   ---CAAAAATTCAACAATTCCTCCAGCGAGGTTTATTTCCCGCGTAACAATGCTGTGGACTGGAAGCGTCACTGTTCCTCATGTGATGTGTGCAATTCTTCCAAAAATTGGGGTAAGAGAAAGGGAATAATGCACCAAAACTCTCTTATCAAAAAGAGGAAACTCAATGTGGAACATGGAAAGAAGAAGAACAAAAATGGAAAAATCTCACCCCTCTGGAAGAAGAATAAGACCCTGAATCAAATCAAGAACAATTGTAAACACTTGCACCTTGACTCCAATTTACTGGTTGTCGACTATCCCTCCGATTTTACAAAGTCGGTCACATGCCAGGTGTGTGAACACATATTGTCTGATCCAGTGCAAACCTCATGCAAACATTTATTCTGCAGGATTTGCATTCTCAAATACTTCAAGATCATGGGCTGTTACTGCCCATCTTGCAGACACACTTGCTTCCCAACAGATCTTGCACCACCTGTGAAGTCCTTTCTTAACATTTTAAACTCCTTGATCTTAAAGTGCACAGTGACCGGATGTGACGAGGAAATCCTGCTTGGAAAATACTCTCAACATATCTCCAAACATAAAGAAATCAAAGGCAAAGATGCCTATACCCATATCAACAAAGGA---AAGTTTAAAACCTCCTTTAAACACAAAGGCTTGGTCCTGACCTTAAAATCAATTATTATTCAACTTACACATGCAAGTCTCCGCGCCCCAG-TGAAGAT-ATCCCGCCCC---TT-TATTAAG---AGAAAGGAACCGGTATCAGGCACAT-TAGTTTGCCCAAGACACCTAGCAA-CGCCACACCCACAAGGGTCTTCAGCA-GTGATAAACATTGA-GTATTAGTGCAAACTTGACTCAGTCAGAATAAAG-AGAGTAGGCAAAT-CTGGTGCCAGCCGCCGCGGTTACACCATA-CGACTCAAATTGATTTT--CCTCGGCGTAAAACGTGATTTAAGCCACTAACCC-------ATTAAAGTTGAACCTCCAT-TAAGCCGTGATAAGCTTATGAC-AGGGGAAACC-AAACACGAAAGTTACTTTAAT--TAACCAACTTGAATACACGAAAATTTGGGCACAAACTAGGATTAGATACCCTACTATGCCAAATAGTAAAT---CGACTTACACCTTA-------TCGCCAGGGAACTACGAGCTAAAGCTTAAAACCCAAAGGACTTGACGGTGCCCCATATCCTCCTAGAGGAGCCTGTCCCATAATCGATACCCCTCGCTTAACCTTACCACTTTTAG--CCAATCAGCCTGTATACTTCCGTCGTCAACTTACCGCGTGA-GCGGACCCC--AGTGGGTTCAATGTC--TATACATCAA-----------TACGTCAGGTCAAAGTGCAGCAAATAAAGTGGA-GAGAGATTGGCTACATTTTCT-AGCATAGAAAA-TACGAAAGATTA--CGTGAAATCTTTATCAGAAGGCGGATTTAGTAGTAAAAAGAAAATA-GAACATTCTTTTTAAT-CTGGCACT-GGGGTATGTACATACCGCCC--GTCACCCTCTTCGCAAGACAAATTTT--AGTAAATAACACATTCACT---CTAAATAGAAGAGGCAAGTCGTAACAAGGTAAGTGTACCGGAAGGTGTACTTGGAAAGTCACAT---------------------------------------------------------------GTCGTATCTACCTCGCCTTTGGGTCCTCAATTTCCCTTTAGTGGGATTGACGATCGGGAAAACTGGCCTATTGTCTTCTACAACAGGACCTGCCAATGTCAGGGCAACTTCATGGGCTACAATTGCGGAGATTGCAAATTTGGTTTCATCGGCCCCAACTGTACGGTGAGAAGAACGATGGTCAGGAAGGAGATCTTCAAGATGACTGCGGCGGAGAAGGACAAGTTCATCGCCTACCTTAACCTAGCCAAACGCACCACCAGCCAAGACTATGTCATTGCCACTGGGACCTACGAGCAAATGAATAATGGTTCTGACCCACTTTTTGCAGACATCAGCGTGTACGACCTCTTTGTGTGGCTGCACTATTATGCCTCCAGGGACTCTTTCCTAGAAGGTGGCCTCGTATGGGGACAGATTGACTTTGCCCATGAAGCGCCAGCCTTTTTGCCATGGCACAGGTTCTACTTGCTTCACTGGGAGCATGAAATTCAGAAGCTTGCAGGGGACGAGAACTTCACCATTCCCTTC--------------------------------------------------------------------------------------------------------------------------------------------------------------------------------------------------------------------------------------------------------------------------------------------------------------------------------------------------------------------------------------------------------------------------------------------------------------------------------------------------------------------------------------------------------------------------------------------------------------------------------------------------------------------------------------------------------------------------------------------------------------------------------------------------------------------------------------------------------------------------------------------------------------------------------------------CGCCTCTTGCTCCAGA-ATAAGAGGTCCAGCCTGCCCAGTGACT---CTTGTTTAACGGCCGCGGTATCCTAACCGTGCAAAGGTAGCGTAATCACTTGTTTCTTAAATAGAGACTCGTATGAAAGGCACCACGAGGGCTAAACTGTCTCCTTTCTTCTATCAGTGAAACTAATCTCCCCGTGAAGAAGCGGGGATACCCTTATAAGACGAGAAGACCCTATGGAGCTTTAAACTTTAC-AGCACCTGCTCTCACATCATCTTC-CTTACAGAAGCCTACCATTCCACAGCACA--------CTGCCTTACA-GTTTTCGGTTGGGGCGACCACGGAGTATAACTCACCCTCCATAATGAA-AAGA---TATTATTTTTAATAAAAAACCACACCTTTATATAACAGC-AAACTGACATACATTGACCCAATT-TATTGATCAACGAACCAAGTTACCCTAGGGATAACAGCGCTATCCACTTTGAGAGCTCCTATCGACAAGTGGGCTTACGACCTCGATGTTGGATCAGGGTATCCTAGTGGTGCAGCCGCTACTAACGGTTCGTTTGTTCAA-CGATTAA
Oreobates_madidi__JF809922   ---CAAAAATTCAACAATTCCTCCAGCGAGGTTTATTTCCCGCGTAACAATGCTGTGGACTGGAAGCGTCACTGTTCCCCATGTGACGTCTGCAATTCTTCCAAAAATTGGGGTAAGAGAAAGGGAACAATGCACCAAAACTCTCTCATCAAAAAGAGGAAACTCAATGTGGAACATGGAAAGAAGAAGAACAAAAATGGAAAAGTCTCACCCCTCTGGAAGAAGAATAAGACCCTGAATCAAATCAAGAACAATTGCAAACACTTGCACCTTGACTCCAATTTACTGGTTGTCGACTATCCTTCCGATTTTACAAAGTCCGTCACGTGCCAGGTGTGTGAACACATATTGTCTGATCCAGTGCAAACTTCATGCAAACATTTGTTCTGCAGGATTTGCATTCTCAAATACTTCAAGATCATGGGCTGTTATTGCCCATCTTGCAGACACACTTGCTTCCCAACGGATCTTGTACCACCGGTGAAGTCCTTCCTTAACATTTTAAACTCCTTGATCTTAAAGTGCACAGTGACCGGATGTGACGAGGAAATACTGCTTGGAAAATACTCTCAACATATCTCCAAACATAAAGAAATCAAAGGCAAAGATGCCTATGTCCATATCAACAAAGGATGGAG-TTTAGAACCTCCTTTAAACACAAAGGCTTGGTCCCGACCTTAAAATCAATTATTACCCAACTTACACATGCAAGTCTCCGCGCTCCCG-TGAAAAC-GCCC-TTAAACCCCTT-AACTAG---GAAAAGGAGCCGGTATCAGGCGCAA-TAATTTGCCCACGACACCTAGCAA-CGCCACACCCACAAGGGTCTTCAGCA-GTGATAAACATTGA-ACATAAGTGACAACTTGATTCAGTTACGGTAAAC-AGAGTCGGCCAAT-CTGGTGCCAGCTGCCGCGGTTACACCACA-GGACTCAAATTGATTTT--CATCGGCATAAAATGTGATTTAAA-CCTCAATAACC-----ACTAGAGTTGAACCTATAT-TAAGTTGTAAAAAGCTAATTA--TAAGAAGATC-ATATACGAAAGTTACTCTATT-----TATCCTTGAACTCACGAAAATTTGGGCCCAAACTAGGATTTGATACCCTACTATGCCAAATAGTAAAC-TTTAACTTACACCTAAA------TCGCCAGGGTACTACGAGC-TAAGCTTAAAACCCAAAGGACTTGACGGTGCCCCATACCCCCCTAGAGGAGCCTGTCCTGTAATCGATGACCCTCGTTCAACCTCACCACTCTTAG--CATATCAGCTTGTATACTTCCGTCGTCAGTCTACCGCATGA-GCGATCCCC--AGTAGACCAAATGTT--CAACCGCCAA-----------TACGTCAGGTCAAAGTGCAGCAAATAGAGTGGATAAGAGATGGGCTACACTTTCT-ATCTTAGAAAA-CACGAAAGATTA--AGTGAAACCTTAGTCAGAAGGCGGATTTAGTAGTAAAAAGAAGGCA-GAGTACTCTTTTTAAC-CTGGTACT-GGAGTGCGTACACACCGCCC--GTCACCCTCTTCGTAAGATAAAAATCT-AGTAAATAACAAAACTTAA---CTAAGCAGAAGAGGTAAGTCGTAACATGGTAAGTGTACCGGAAGGTGTACTTGGAAAGAAATATAGCTTAAC-CAAAGCCT------------------------------------------------------------------------------------------------------------------------------------------------------------------------------------------------------------------------------------------------------------------------------------------------------------------------------------------------------------------------------------------------------------------------------------------------------------------------------------------------------------------------------------------------------------------------------------------------------------------------------------------------------------------------------------------------------------------------------------------------------------------------------------------------------------------------------------------------------------------------------------------------------------------------------------------------------------------------------------GCTTGAGAAAAGAATTTTAGTTCACCCTAAAG--TTACCTTAATTT-CCCTAAAATAA--ACTCCCAACTTTAGAGTAATTCAAATAGGGTTCAGCCTATTTGAAACAGGACTCAACCTTAATCACCGGGTAA---CTTACTCCTCTAATTAAA-TTAAGTTGGCCTAAAAGCAGCCACCTT-TAAAAAAGCGTCAAAGATTATCTTTC---CTTCTCTTACAATAACCCA-ACCTTTACT--CACCCCT---TCCCCTCCCATCAAGCACTTCCATACCCCT--ATGGAATTTATTATGTTAAAACTAGTAACAAGAAGCAA---CCCTTCTCTTC-AATGTAAACGTATTTCAGCATAGA-CCCACTACTGATAATTAATA----------ATAAAAGTAACAA-CTTCTTCCTAGAAAATCTTA----CTCTACCCCC--TATTAACCTAACACAAGCGCATTTCAAG-AAAGATTAAAAGAAAAA-GAAGGAACTCGGCAAAC-ATCAGCCCCGCCTGTTTACC-AAAAACATCGCCTCTTGACCTATC-ATAAGAGGTCCAGCCTGCCCAGTGACA---CTTGTTTAACGGCCGCGGTATCCTAACCGTGCGAAGGTAGCGTAATCACTTGTCTTTTAAATAAAGACTCGTATGAAAGGCTTCACGAGGGCCTAACTGTCTCCTCTTTCTAATCAGTGAAACTAATCTCCCCGTGAAGAAACGGGGATTTTTATATAAGACGAGAAGACCCTATGGAGCTTTAAACTTTAC-AGCACTTGCTATTTACACCCA----TTTCCAGAAAATTACCACCCCTAAAGCAC-------CCTGTCTGTGA-GCTTTCGGTTGGGGCGACCTCGGAGAACAACTTATCCTCCACAATGAA-CAGA--TCATTTTCTTTAGTAAAAAGTGACAACTTAATACATCAGC-AAACTGACATAAATTGACCCAAAA--TTTGACCAACGAACCAAGTTACCCTAGGGATAACAGCGCTATCCACTTTGAAAGTTCCTATCGACAAGTGGGCTTACGACCTCGATGTTGGATCAGGATATCCCA-TGGTGCAGCCGCTACTAAAGGTTCGTTTGTTCAA-CGATTAA
Oreobates_pereger_MTD46808_JF809926   CATCAAAAATTCAACAATTCCTCCAGCGAGGTTTATTTCCCACGTAACAATGCTGTGGACTGGAGGCGTCACTGTTCCTCATGTGATGTTTGCAATTCTTCCAAAAATTGGGGTAAGAGAAAGGGAACAATGCACCAAAACTCTCTCATCAAAAAGAGGAAACTCAATGTGGAACATGGAAAGAAGAAGAACAAAAATGGAACAATCTCACCCCTCTGGAAGAAGAATAAGACCCTGAATCAAATCAAGAACAATTGTAAACACTTGCACCTTGACTCCAATTTACTGGTTGTCGACTATCCTTCCGATTTTACAAAGTCGGTCACATGCCAGGTGTGTGAACACATATTGTCTGATCCAGTGCAAACCTCATGCAAACATTTGTTCTGCAGGATTTGCATTCTCAAATACTTCAAGATCATGGGCTGTTACTGCCCATCTTGCAGACACACTTGCTTCCCAACGGATCTTGCACCACCCGTGAAGTCCTTTCTTAACATTTTAAACTCTCTGATCTTAAAGTGCACAGTGACCGGATGTGACGAGGAAATCCTGCTTGGAAAATACTCTCAACATATCTCCAAACATAAAGAAATCAAAGGCAAAGCTGCCTATACCCATATCAACAAAGGA--GAA-CTTAAAACCTCCTTTAAACACAAAGGCTTGGTCCCGACCTTAAAATCAACTTTTACTTAACTTACACATGCAAGTCTCCGCACCCCCG-TGAAAAT-GCCC-TAACCCCCTTAAAACAAG---GAAGAGGAGCCGGTATCAGGCACAA-CAATTTACCCAAGACACCTAGCAA-CGCCACACCCACAAGGGTCCTCAGCA-GTGATAAACATTGA-TTATAAGTGCAAACTTGACTCAGCTAAAGTAAAC-AGAGTCGGCAAAT-ATGGTGCCAGCCGCCGCGGTTACACCACA--GACTCAAATTGATTTC--TCTCGGCATAAAACGTGATTTAAG-TCATTAACCC------ATTGGAATTAAACCCTCCC-TAAGCTGTGACATGCTTGAAAC-AGGGAAAATC-AAACACGAAAGTTACTCCAAC-CTTTCCACCTTGAATTCACGAAAATTTGGATACAAACTAGGATTAGATACCCTACTATGCCATTTAGTAAAT-TCTTACCT-CA------------TCGCCAGGGTACTACGAGC-AAAGCTTAAAACCCAAAGGACTTGACGGTACCCCACATCCTTCTAGAGGAGCCTGTCCTATAATTGATTATCCCCGCTTAACCTCACCACTCTTAG--CTTATCAGCCTGTATACTTCCGTCGTCAACTTACCGCGTGA-GCGACCACT--AGCGAGTTCAATGCT--TACTAACCAA-----------TACGTCAGGTCAAGGTGCAGCAAATAAAGTGGA-AAAAGATGGGCTACACTTTCT-AACATAGAAAA-TACGGAAGACTA--CGTGAAATC-TCATTAGAAGGCGGATTTAGTAGTAAAAAGAAAATA-GAGTGTTCTTTTTAAT-TTGGCCCT-GGGGTATGTACACACCGCCC--GTCACCCTCTTCGCAAGACAAACAAT--AGTAAATAACAACCCCTAT---AGCAGTAGAAGAGGCAAGTCGTAACAAGGTAAGTGTACCGGAAGGTGTACTTGGAAAGAAACAT---------------------------------------------------------------GTCGTATCTACCTCGCCTTTGGGTCCTCAATTTCCCTTTAGTGGGATTGACGATCGGGAAAACTGGCCTATTGTCTTCTACAACAGGACCTGCCAATGCCAGGGCAACTTCATGGGCTACAATTGCGGAGATTGCAAATTTGGTTTCATCGGCCCCAACTGTACGGTGAGAAGAACGATGGTCAGGAAGGAGATCTTCAAGATGACTGTGGCGGAGAAGGACAAGTTCATCGCCTACCTCAACCTAGCCAAACGCACCACCAGCCAAGACTATGTCATCGCCACCGGGACCTACGAGCAAATGAATAATGGTTCTGACCCACTTTTTACAGACATCAGCGTGTACGACCTCTTTGTGTGGCTGCACTATTATGCCTCCAGGGACTCTTTCCTAGAAGGTAACCTCGTATGGGGAAATATTGACTTTGCCCATGAAGCGCCAGCCTTTTTGCCATGGCACAGGTTCTACTTGCTTCACTGGGAGCATGAAATTCAGAAGCTTGCAGGGGACGAGAACTTCACCATTCCCTTC--------------------------------------------------------------------------------------------------------------------------------------------------------------------------------------------------------------------------------------------------------------------------------------------------------------------------------------------------------------------------------------------------------------------------------------------------------------------------------------------------------------------------------------------------------------------------------------------------------------------------------------------------------------------------------------------------------------------------------------------------------------------------------------------------------------------------------------------------------------------------------------------------------------------------------------------CGCCTCTTGCTCAGG--ATAAGAGGTCCAGCCTGCCCGGTGACT---CTTGTTTAACGGCCGCGGTATCCTAACCGCGCGAAGGTAGCGTAATCACTTGTTTTTTAAATAAAGACTTGTATGAATGGCACCACGAGGGCCAAACTGTCTCCTTTTTTTTATCAGTGAAACTAATCCCCCCGTGAAGAAACGGGGATTTTTATATAAGACGAGAAGACCCTATGGAGCTTTAAACTTTAC-AGCACCTGCTTATCTTGTT------CTTCTAGGAGTCTACCATCACTACAAGCA-----TGTCTGCCTAAAA-GTTTTCGGTTGGGGCGACCACGGAGAACAATATATCCTCCACGATAAA-AAGA---CCT-ACCTTTAGTAAAGAGCTACAACTTTATACATCAGTAAGACTGATATACATTGACCCAAAT-TTTTGATCAACGAACCAAGTTACCCTAGGGATAACAGCGTTATCCACTTTGAGAGCTCCTATCGACAAGTGGGCTTACGACCTCGATGTTGGATCAGGGTATCCTAGTGGTGCAGCCGCTACTAATGGTTCGTTTGTTCAA-CGATTAA
Oreobates_quixensis_KU178249_EF493828   ------------------------------------------------------------------------------------------------------------------------------------------------------------------------------------------------------------------------------------------------------------------------------------------------------------------------------------------------------------------------------------------------------------------------------------------------------------------------------------------------------------------------------------------------------------------------------------------------------------------------------------------------------------------------------------------------------------------------TAGCTTACACATGCAAGCATCCGCACACCCG-TGAAAAC-GCCCACTACC--TTCTAACAA-----GAGATGGAGCTGGTATCAGGCACAT-CAATACGCCCAAAACACCTAGCAA-CGCCACGCCCTCAAGGGTTATCAGCA-GTGATAAACATTGA-ACATGAGCGCCAACTCGATTCAGCTATAGAACAT-AGGGTCGGCAAAT-TTAGTGCCAGTCGCCGCGGCCAAACTATT--GACCCAAATTGATTTT-CATCTAACGCTA-GTGT-TTTTAAGCATCACCCC--------ACTAGAGTCAAACCCACAT-AGAGCCGTGGCAAGCCCATGA--AAAGAAGATC-AAAAACGAAAGTTACTCTACT---ACCAAACTTAAATACACGAAAATCTGGACCCAAACTAGGATTAGATACCCTACTATGCCAGATAGTAAAC----ACC-TACTACC---------------GGGAACTACGAGC-AAAGCTTAAAACCCAAAGGACTTGACGGCATCTCACATCCCTCTAGAGGAGCCTGTCCTATAAACGATAATCCCCGATCAACCTCACCACATTTTG--CCTTTCAGCCTGTATACTTCCGTCGTCCACTTACCGCGTGA-GC-AACTCAT-AGTAAGCCCACTGCCTTTCGCCTTCCACCTTTCGCAGATACGTCAGGTCAAAGTGCAGCAAATAAAGTGGG-AAGCGGTGGGATACACTCTCTAACTATAGAAAA-CACGAA-GA-TAA-CATGAAATCACCATCAGAAGGTGGATTTAGCAGTAAAAGGAGAATA-GATTTCTCCTTTTAAT-ATGGTTCT-GGGATTTGT-----------------------------------------------------------------------------------------------------------------------------------------------------------------------------------------------------------------------------------------------------------------------------------------------------------------------------------------------------------------------------------------------------------------------------------------------------------------------------------------------------------------------------------------------------------------------------------------------------------------------------------------------------------------------------------------------------------------------------------------------------------------------------------------------------------------------------------------------------------------------------------------------------------------------------------------------------------------------------------------------------------------------------------------------------------------------------------------------------------------------------------------------------------CCT-TAAAG---CCACCACAATACTCTTCAAATTA--CCCTTTGACTTTAGAGCAATTCAAGTAGGGAACAGCCTACATGAAACAGGATACAACCTCATATAACGGGTAA-ATTTCCCCCCCCCCAATGAA-CAACGTGGGCCTAAGAGCAGCCATCTT----AAAAGCGTCAAAGCTTAATTCAT---TACTACACTTAATCTTTTT-ATTCCTAAA--AACCCCT----TTTACACTACCGAGCACTTCTATACTACT--ATAGAACTTTCTATGTTAAAACTAGTAACAAGAAGTTAG--TTCTTCTCTTC-AGTACAAATGTATATCAGCGCGGA-CCCCCCACTGATAATTAACA----------ACCCTAGTAGTAA---CCCACCAAGAAAACTCTA----TTTCACATTC--TGTTAACCTAACACAAGAGTACTTCAAG--AAGATTAAAAGAAAAA-GAAGGAACTCGGCAAAT-ACCAGCTCCGCCTGTTTACC-AAAAACATCGCCTCTTGTTCTAA--ATAAGAGGTCCAGCCTGCCCAGTGACT-----TGTTTAACGGCCGCGGTATCCTAACCGTGCGAAGGTAGCGTAATCACTTGTTTTTTAAATAAAGACCTGTATGAAAGGCACCACGAGAGCCAAACTGTCTCCTTTTTCCTATCAGTGAAACTAATCTTCCCGTGAAGAAGCGGGAATTTTTTAATAAGACGAAAAGACCCTATGGAGCTTTAAACTTCAC-AACACCTGTTTCTCAATCTTT--------------AATATTCTCTCTAAACACC--------CTGTTTATGA-ACTTTCGGTTGGGGCGACCACGGAGAATAACTCACCCTCCGTAATGAG-----------------TAACAAAAAGCAACAACTTTATTCATCAGTAAAACTGACATCCATTGACCCAAAT-CTTTGATCAACGAACCAAGTTACCCTAGGGATAACAGCGCTATCCACTTTAAGAGCCCCTATCGACAAGTGGGCTTACGACCTCG----------------------------------------------------------------
Oreobates_quixensis_QCAZ25520_   CATCAAAAATTCAACAATTCCTCAAGCGAGGTTTATTTCCCGCGTAACAATGCTGTGGACTGGAAGCGTCACTGTTCCTCATGTGACGTTTGCAATTCTTCCAAAAATTGGGGTAAGAGAAAGGGAACAATGCACCAAAACTCTCTCATCAAAAAGAGGAAACTCAATGTGGAACATAGA---AAGAAGAACAAAAATGGAAAAATCTCACCCCTCTGGAAGAAGAATAAGACCCTGAATCAAATCAAGAACAACTGCAAATACTTGCACCTTGACTCCAATTTACTGATTGTCGACTATCCTTCTGATTTTACAAAGTCGGTCACATGCCAGGTGTGTGAACACATATTGTCTGATCCAGTGCAAACCTCATGCAAACATTTGTTCTGTAGAGTTTGCATTCTCAAATACTTCAAGATCATGGGCTGTTACTGCCCATCTTGCAGACACACTTGCTTCCCAACGGATCTTGCACCACCTGTCAAGTCCTTTCTTAACATTTTAAACTCCTTGATCTTAAAGTGCACAGTGACCGGATGTGATGAGGAAATCCTGCTTGGAAAATACTCTCAACATATCTCCAAGCATAAAGAAATCAAAGGCAAAGATGCCTATACCCATATCAACAAAGGA------------------------------------------------------------------------------------------------------------------------------------------------------------------------------------------------------------------------------------------------------------------------------------------------------------------------------------------------------------------------------------------------------------------------------------------------------------------------------------------------------------------------------------------------------------------------------------------------------------------------------------------------------------------------------------------------------------------------------------------------------------------------------------------------------------------------------------------------------------------------------------------------------------------------------------------------------------------------------------------------------------------------------------------------------------------------------------------------------------------------------------------------------------------------------------------------------------------------------------------------------------------------------------------------------------------------------------------------------------------------------------------------------------------------------------------------------------------------------------------------------------------------------------------------------------------------------------------------------------------------------------------------------------------------------------------------------------------------------------------------------------------------------------------------------------------------------------------------------------------------------------------------------------------------------------------------------------------------------------------------------------------------------------------------------------ACTTAGCGATAGCTGGTTGCTCGAGAAAAGAATTTAAGTCCAACCTAAAG---CCACAATAATA-CTCTCAAATTA--CCCCTTGACTTTAGAGCAATTCAAGTAGGGAACAGCCTACATGAAACAGGATACAACCTTATATAACGGGTAA-TTTCCCCCCCCCTCAATGAA--CAAGTGGGCCTAAGAGCAGCCATC----CTAAAAGCGTCAAAGCTTAATTCAT---TACCACACTTAATATTTTA--TTCCTAAA--AACCCCT----TTAACACTACCGAGTACTTCTATACTATT--ATAGAACTTTTTATGTTAAAACTAGTAACAAGAAGTTAA--TTCTTCTCTTC-AATACAAATGTATATCAGCGCGGA-CCCCCCACTGATAATTAACA----------ACCCTAGTAGTAA---CTCACCAAGAAAACTCTA----TTTCACATTC--TGTTAACCTAACACAAGAGTACTTCAAG--AAGATTAAAAGAAAAA-GAAGGAACTCGGCAAAT-ACCAGCTCCGCCTGTTTACC-AAAAACATCGCCTCTTGTTCTAA--ATAAGAGGTCCAGCCTGCCCAGTGACT-----TGTTTAACGGCCGCGGTATCCTAACCGTGCGAAGGTAGCGTAATCACTTGTTTTTTAAATAAAGACCTGTATGAAAGGCACCACGAGAGCCAAACTGTCTCCTTTTTCCTATCAGTGAAACTAATCTTCCCGTGAAGAAGCGGGAATTTTTTAATAAGACGAAAAGACCCTATGGAGCTTTAAACTTCAC-AACACCTGTTTCTCAATCTTT--------------AATATTCCCTCTAAACACC--------CTGTTTATGA-ACTTTCGGTTGGGGCGACCACGGAGAATAACTCATCCTCCGTAATGAG-----------------TAACAAAAAGCAACAACTTTATTCATCAGTAAAACTGACATCCATTGACCCAAAT-CTTTGATCAACGAACCAAGTTACCCTAGGGATAACAGCGCTATCCACTTTAAGAGCCCCTATCGACAAGTGGGCTTACGACCTCGATGTTGGATCAGGGTATCCTAGTGGTGCAGCCGCTACTAACGGTTCGTTTGTTCAA-CGATTAA
Oreobates_sanctaecrucis_MNK_A5507_JF809924   ---CAAAAATTCAACAATTCCTCCAGCGAGGTTTATTTCCCGCGTAACAATGCTGTTGACTGGAAGCGTCACTGTTCCTCATGTGACGTTTGCAATTCTTATAAAAATTGGGGTAAGAGAAAGGGAATAATGCACCAAAACTCTCTCATCAAAAAGAGGAAACTCAATGTGGAACATGGAAAGAAGAAGAACAAAAATGGAAAAATCTCACCCCTCTGGAAGAAGAACAAGACCCTGAATCAAATCAAGAACAATTGCAAACACTTGCACCTTGACTCCAATTTACTGGTTGTCGACTATCCTTCCGATTTTACAAAGTCGGTCACATGCCAGGTGTGTGAACACATATTGTCTGATCCAGTGCAAACTTCATGCAAACATTTGTTCTGCAGGATTTGCATTCTCAAATACTTCAAGATCATGGGTTGTTACTGCCCATGTTGCAGACACACTTGCTTCCCAACGGATCTTGCACCACCTGTGAAGTCCTTTCTTAACATTTTAAACTCCTTGATCTTAAAGTGCACAGTGACCGGATGTGACGAGGAAATACTGCTTGGAAAATACTGTCAACATATCTCCAAACATAAAGAAATCAAAGGCAAAGATGCCTATGCCCATATCAACAAAGGA--GAG-TTTCAAACCTCCTTTAAACACAAAGGCTTGGTCCTGACCTTAAAATCAATTATTTCTTAATTTACACATGCAAGTCTCCGCACACCCG-TGAAAAC-ACCC-TAACC-CCCTTCTATTAG---GAAAAGGAGTCGATATCAGGCACAA-TAACTTGCCCAAGACATCTAGCAA-CGCCACGCCCACAAGGGTCTTCAGCA-GTGATAAACATTGA-ATATAAGTGTCAACTTAACTCAGTTAAAGAAAGT-AGAGTCGGCAAAT-CTGGTGCCAGCCGCCGCGGTTACACCACA-AGACTCAAATTGATTTT--ACTCGGCATAAAACGTGATTTAAGCCACAAACCT-------ACTAGAGTTAAACTAAAAT-TAAGCCGTAGCAAGCTTGTAT--TAAGAAAGTC-AAATACGAAAGTTACTCTACC--CATTATTCTTGAACTCACGAAAATTTGGATACAAACTAGGATTAGATACCCTACTATGCCAAATCGTAAAC-TTTAACTTACGCCGAAA------TCGCCAGGGAACTACAAGC-TTAGCTTAAAACCCAAAGGACTTGACGGTACCCCATATCCCTCTAGAGGAGCCTGTCCTGTAACCGATAACCCCCGTTTAACCTCACCATTTCTAG---TCATCAGCCTGTATACTTCCGTCGTCAGCTTACCGCTTGA-GCGACAGCAT-AGTGAGCTAAATGCT---TATCACCAA-----------CACGTCAGGTCAAAGTGCAGCAAATGAAATGGA-AAGAGATGGGCTACACTCTCTAACAATAGAAAA-TACAAAAGATTGA-CGTGAAACCTCAATCAGAAGGTGGATTTAGTAGTAAAAAGAGAATA-GAGTGTTCTTTTTAAT-TTGGCACT-GGGGTGCGTACACACCGCCC--GTCACCCTCTTCGTTTATTCAAACC---AGTAAATAACATCTTCTCT---AAAAAAAGAAGAGGTAAGTCGTAACATGGTAAGTGTACCGGAAGGTGTACTTGGAAAGCAGCAT---------------------------------------------------------------GTCGTATCGAACTCGCCTTTGGGTCCTCAATTTCCCTTTAGTGGGATTGACGATCGGGAAAACTGGCCTATTGTCTTCTACAACAGGACTTGCCAATGCC?AGGCAACTTCATGGGCTACAATTGCGGAGACTGCAAATTTGGTTTCATCGGCCCCAACTGTACGGTGAGAAGAACGATGGTCAGGAAGGAGATCTTCAAGATGACTGCGGCGGAGAAGGACAAGTTCATCGCTTACCTCAACCTGGCCAAACGCACCATCAGCCAAGACTATGTCATCGCCACCGGGACCTACGAGCAAATGAATAATGGTTCTGACCCACTTTTTGCAGACATCAGCGTGTACGACCTCTTTGTGTGGATGCACTACTATGCCTCCAGGGACGCTTTCCTAGAAGGTGACCTTGTATGGAGAGGTATTGACTTTGCCCATGAAGCGCCAGCCTTTTTGCCCTGGCACAGGTTCTACTTGCTTCACTGGGAGCATGAAATTCAAAAGCTTGCAGGGGATGAGAACTTCACCATTCCCTTC--------------------------------------------------------------------------------------------------------------------------------------------------------------------------------------------------------------------------------------------------------------------------------------------------------------------------------------------------------------------------------------------------------------------------------------------------------------------------------------------------------------------------------------------------------------------------------------------------------------------------------------------------------------------------------------------------------------------------------------------------------------------------------------------------------------------------------------------------------------------------------------------------------------------------------------------CGCCTCTTGCTTCAT--ATAAGAGGTCCAGCCTGCCCAGTGACT----CTGTTTAACGGCCGCGGTACCCTAACCGTGCAAAGGTAGCGTAATCACTTGTTCTTTAATTAAGGACTTGTATGAAAGGCACCACGAGGGCCCAACTGTCTCCTTTTTTTAATCAGTGAAACTAATCTCCCCGTGAAGAAGCGGGGATTTTTTTATAAGACGAGAAGACCCTATGGAGCTTCAAATTTTAC-GACACCTGCCCCCCCCCCTTTTTT-TTTCCGAAAATTTTCCCCCCCCCCAGCAC--------CTGTCTGTAAATTTTTCGGTTGGGGCGACCCCGGAGAACAATTTATCCTCCGCAATGAA-AAGA---TCCTGTCTTTAATAGAAAGCCACAGCTTCATATACCAGTACAACTGACATGCATTGACCCAAAA-TTTTGATCAACGAACCAAGTTACCCTAGGGATAACAGCGCTATCCACTTAGAGAGTCCCTATCGACAAGTGGGCTTACGACCTCGATGTTGGATCAGGGTACCCCAGAGGTGCAGCCG-------------------------------
Oreobates_saxatilis_MHNC6775_JF809931   CATCAAAAATTCAACAATTCCTCAAGTGAGGTTTATTTCCCGCGTAACAATGCTGTGGACTGGAAGCGTCACTGTTCCTCATGTGACGTTTGCAATTCTTCCAAAAATTGGGGTAAGAGAAAGGGAACAATGCACCAAAACTCTCTCATCAAAAAGAATAAACTCAATGTGGAACACAGAAAGAAGAAGAACAAAAATGGAAAAATCTCACCCCTCTGGAAGAAGAATAAGACCCTGAATCAAATCAAGAACAACTGCAAATACTTGCACCTTGACTCCAATTTACTGATTGTCGACTATCCTTCTGATTTTACAAAGTCGGTCACATGCCAGGTGTGTGAACACATATTGTCTGATCCTGTGCAAACCTCATGCAAACATTTGTTCTGTAGGATTTGCATTCTTAAATACTTCAAGATCATGGGCTGTTACTGCCCATCTTGCAGACACACTTGCTTTCCAACGGATCTTGCACCACCTGTCAAGTCCTTTCTTAACATTTTAAACTCCTTGATCTTAAAGTGCACAGTGACCGGATGTGATGAGGAAATCCTGCTTGGAAAATACTCTCAACATATCTCCAAACATAAAGAAATCAAAGGCAAAGATGCCTATACCCATATCAACAAAGGA--GAG-TCTAACT-CTC-TTTTAAGCAAAAGGCTTAGTCCTGGCCTTAAAATCAGTTCTTTCTTAACTTACACATGCAAGCATCCACACACCCG-TGAAAAC-GCCCACAACC---TTCCAAAACAA--GGAATGGAGCCGGTATCAGGCACAT-CAACACGCCCAAGACACCTAGCAA-CGCCACACCCCCAAGGGTTATCAGCA-GTGATAAACATTGA-ACATGAGTGTCAACTCGATTCAGTTATAGAACCT-AGGGTCGGCAAAT-TTAGTGCCAGCCGCCGCGGTTACACTACT-AGACCCAAATTGATTTT-TATCCAACGCTA---GTGTTTTAAG-ATACCACACC------TCTAGAGTCAAACTCGTAC-CAGGCCGTTGCAAGCCCGTAA--AAAGAAGATC-AAAAACGAAAGTTACTCTACC----TAAAACTTAAACACACGAAAATCTGGGCACAAACTAGGATTAGATACCCTACTATGCCAGATAGTAAAC----ATC-TA--------------CCGCCAGGGAACTACGAGC-AAAGCTTAAAACCCAAAGGACTTGACGGCATCCCACATCCCTCTAGAGGAGCCTGTCCTATAAACGATAACCCCCGATCAACCTCACCACGTTTAG--CCTTTCAGTCTGTATACTTCCGTCGTCCGCTTACCGCGCGA-GCGATTTAC--AGTGAG-TCACCGTC---CTCCACTGA-----------TACGCCAGGTCAAAGTGCAGCAAATAAAGTGGA-AAGTGATGGGCTACACTCTCT-AATTTAGAAGA-CACAGAAGATGA--CATGAAATCACCATCAGAAGGTGGATTTAGCAGTAAAAGGAGAATA-GAGTGCTCCTTTAAAT-CGGGCTCT-GGGATTTGTACACACCGCCC--GTCACCCTCTTCGCAACCTAACACA---AGTAATTAACAACTTTTGT---CTAAACAGAAGAGGTAAGTCGTAACAAGGTAAGTGTACCGGAAGGTGCACTTGGATAAT--------------------------------------------------------------------GTCATATCTACCTCACCTTTGGGTCCTCAATTTCCCTTTAGTGGGATTGATGATCGGGAAAACTGGCCTATTGTCTTCTACAACAGGACATGCCAATGCCGGGGCAACTTCATGGGCTACAATTGCAGAGATTGCAAATTTGGTTTCATCGGCCCCAACTGTACGGTGAGAAGAACGATGGTCAGGAAGGAGATATTCAAGATGACTGTGGTGGAGAAGGACAAGTTCATCGCCTACCTCAACCTAGCCAAACGCACCACCAGCCAAGACTATGTCATCGCCACTGGGACCTACGAACAAATGAATAATGGTTCTGACCCACTTTTTGCAGACATCAGCGTGTACGACCTCTTTGTGTGGCTGCACTATTATGCCTCCAGGGACTCTTTCCTAGAAGGTGGTCTCGTATGGGGAAATATTGACTTTGCCCATGAAGCACCAGCCTTTTTGCCCTGGCACAGGTTCTACTTGCTTCACTGGGAGCATGAAATTCAGAAGCTTGCAGGGGACGAGAACTTCACCATTCCCTTC---------------------------------------------------------------------------------------------------------------------------------------------------------------------------------------------------------------------------------------------------------------------------------------------------------------------------------------------------------------------------------------------------------------------------------------------------------------------------------------------------------------------------------------------------------------------------------------------------------------------------------------------------------------------------------------------------------------------------------------------------------------------------------------------------------------------------------------------------------------------------------------------------------------------------------------------------------------------------------------------------------------------------------------------------------------------------------------------------------------------------------------------------------------------------------------------------------------------------------------------------------------------------------------------------------------------------------------------------------------------------------------------------------------------------------------------------------------------------------------------------------------------------------------------------
Phrynopus_auriculatus_KU291634_EF493708   ----------------------------------------------------------------------------------------------------------------------------------------------------------------------------------------------------------------------------------------------------------------------------------------------------------------------------------------------------------------------------------------------------------------------------------------------------------------------------------------------------------------------------------------------------------------------------------------------------------------------------------------------------------------------------------------------TCCTGACCTTACAATCAATCTTTACTTAACTTACACATGCAAGTCTCCGCACCCCAG-TGAAAAT-GCCC-TTACC---CCCCCTTCAGG--AATAAGGAGCCGGTATCAGGCACAA-CAACCTGCCCAAAACACCTAGCCA-CGCCACTCCCACAAGGGTTCTCAGCA-GTGATAAACATTAA-ATATAAGTGTCAACTTGACTTAGTTAAAGTAAAC-AGAGCCGGCCAAT-CTGGTGCCAGCCGCCGCGGTTACACCACA-TGACTCAAGTTGATTTA--AATCGGCGTAAAACGTGATTAAAGCCACCTCCCC-------ATTAGAGTTGAAATTAAAC-CTGCCTGTAGCAAGACCGTTTT-TTTTAAACCC-AAACACGAAAGTTACTCTAAT---TATTTACTTGAATTCACGAAAACTTGGACACAAACTGAGATTAGATACCTCACTATGCCAAGTCGTAAAC-TCTTACTTACATCCTCA------TCGCCAGGGCACTACGAGC-TAAGCTTAAAACCCAAAGGACTTGACGGTACCCCACATCCCCCTAGAGGAGCCTGTCCCATAATCGATACCCCCCGCTAAACCTCACCATTCTTAG--CCTTTCAGCCTGTATACTTCCGTCGTCAGCTAACCACATGA-GTGAAATTC--AGTTAGCCTAATGAT--CTTACATCAA-----------AACTTCAGGTCAATGTGCAGCAAATAGAATGGA-AACAGATGGGCTACACTTTCT-AACATAGAAAATAACGAAAGACAC--CGTGAAATCTGGGTCAAAAGGTGGATTTAGAAGTAAAAAGAAATTA-GAGTATTCTTTTTAAT-CTGGCACT-GGGGCGCGTACACACCGCCC--GTCACCCTCTTCGAAGCAATTAATAA--AGTAAATAACCACCCCAG----CAGAAGAGAAGAGGTAAGTCGTAACATGGTAAGTATACCGGAAGGTGTACTTGGAAAGAAATATAGCTTAAC-TAAAGCATCTCGCTTACACCGAGATA-ATGCCCGCTAAACCCCGGCTATTTCGC---------------------------------------------------------------------------------------------------------------------------------------------------------------------------------------------------------------------------------------------------------------------------------------------------------------------------------------------------------------------------------------------------------------------------------------------------------------------------------------------------------------------------------------------------GCTAAAAACCTAGCCACACTTCATCATA-TGAAATTCTCTATTTATGTAATTAAACTAAAATATTCTAATGCTGTAGTAAAGACGATTAAAAAATCAACTCG-AGCAATAAATATGTACCGCAAGGGAAAG-CTGAAATAAAAATGAAACAAATTTT--AAGCACAAAAAA--GTAGAGACAAACCCTCGTACCTTTTGCATTATGGTTTAACTAGTTTAAC-TAAGCAAAAAGA-TTTTAAGTTTAACATCCCGAAACTAAGTGAGCTACTCTAGGGCAGCCTCCC-GAGCAAACCTGTCTACGTTGTAAAGTAGTAGGAAGACCCTAAAGTAGAGGTGACAGACCTAACGAACTTAGTGATAGCTGGTTTCTCAGGAAAAGAATTTTAGTCCAACCTA-AG--CTGCCTCATTAT-AC-TTAAATAT--AAATTCAACTTTAGAGCAACTCAAATAAGGTACAGCCTATTTGAATCAGGAAACAACCTTCACCAATGGGTAA-ACAATAT--CTGCATTACAA-CTAAGTAGGCCTAAAAGCAGCCACCTT-TTAAAAAGCGTTAAAACTTAAATTCA---CGCAACAACAAATAACCTA-CCCCATACT--GACCCCT----TCAATTGTACTGAGTATTTCTATATTGTT--ATAGAACCTTTTATGTTAAAACTAGTAACAAGAAGTAA---CACTTCTCTTT-AATGTAAACGTAAGTCAGTAAGGA-CCCACCACTGACTATTAACA---------ATTCACAATAGCAA---CTTCACTAGAAAATCCTATTATGTATATTTTAT-TGTTAACCTAACACAAGAACATCTCAAG-ACAGATTGAAAGAATAAAGAAGGAACTCGGCAAACCACTAACCCCGCCTGTTTACC-AAAAACATCGCCTCTTGTAATT---ATAAGAGGTCCAGCCTGCCCAGTGACT---TTTGTTTAACGGCCGCGGTATCCTGACCGTGCGAAGGTAGCGTAATCACTTGTTTTTTAAATAAAGACTAGTATGAATGGCATCACGAGGGTTATACTGTCTCCTTTTTCCAATCAGTGAAACTAATCTCCCCGTGAAGAAGCGGGGATAATGCCATAAGACGAGAAGACCCTATGGAGCTTTAAACTTAAC-AGCACTTGCA---------------ACTACTAAAAATACCCCTAAACGCAT-----------CTTGCTGAAA-GTTTTAGGTTGGGGTGACCGCGGAGAAAAACTAATCCTCCCCATTGTAACAGA----TTATTCTTAAGTGAAAAGCCACAACTTGATACATCAACACTATTGACATCCATTGACCCAGTA-TTCTGATCAACGAACTAAGTTACCCTAGGGATAACAGCGCTATCCATTTTGAGAGTTCCTATCGACAAATGGGCTTACGACCTCGATGTTGGATCAGGGTATCCTAGTGGTGTAGCCGCTACTAATGGTTCGTTTGT-CAAACG-----
Phrynopus_barthlenae_AM039721   ----------------------------------------------------------------------------------------------------------------------------------------------------------------------------------------------------------------------------------------------------------------------------------------------------------------------------------------------------------------------------------------------------------------------------------------------------------------------------------------------------------------------------------------------------------------------------------------------------------------------------------------------------------------------------------------------------------------------------------------------------------------------------------------------------------------------------------------------------------------------------------------------------------------------------------------------------------------------------------------------------------------------------------------------------------------------------------------------------------------------------------------------TAAACTGGGATTAGATACCCCACTATGCCAAGTTGTAAAC-TTTAATTTACACCCCACTCTA--TCGCCAGGAGACTACGAGC-TAAGCTTAAAACCCAAAGGACTTGACGGTACCCCATATCCCCCTAGAGGAGCCTGTCCCATAATTGATAACCCCCGCTGAACCTCACCATTCTTAG--TCTATCAGCCTGTATACTTCCGTCGTCAGCTAACCACATGA-GTGAAACTC--AGTGAGCCCAACGGT--CACCCACCAA-----------AACGTCAGGTCAAAGTGCAGCAAATAGAATGGG-ATCAGATGGGCTACACTTTCT-AATGTAGAAAATAACGAAAGACTA--TGTGAAACCCGAGTCAGAAGGTGGATTTAGAAGTAAAAAGAAATCA-GAGAGTTCTTTTTAAC-CTGGTACT-GGGGTGTGTACACACCGCCCC-GTCACCCTCA---------------------------------------------------------------------------------------------------------------------------------------------------------------------------------------------------------------------------------------------------------------------------------------------------------------------------------------------------------------------------------------------------------------------------------------------------------------------------------------------------------------------------------------------------------------------------------------------------------------------------------------------------------------------------------------------------------------------------------------------------------------------------------------------------------------------------------------------------------------------------------------------------------------------------------------------------------------------------------------------------------------------------------------------------------------------------------------------------------------------------------------------------------------------------------------------------------------------------------------------------------------------------------------------------------------------------------------------------------------------------------------------------------------------------------------------------------------------------------------------------------------------------------------------------------------------------------------------------------------------------------------------------------------AAAACATCGCCTCTTGCAAAC---ATAAGAGGTCCAGCCTGCCCAGTGACT---TCAGTTCAACGGCCGCGGTATCCTAACCGTGCAAAGGTAGCGTAATCACTTGTCTTCTAAATAAAGACTTGTATGAAAGGCATCACGAGGGTCAAACTGTCTCCTTTTTCCAATCAGTGAAACTAATCTCCCCGTGAAAAAGCGGGGATAATATTATAAGACGAGAAGACCCTATGGAGCTTTAAACTTAAC-AGCACTTGCCCTTTAAC-------------TAAAAATAACCTCCTCCCTACAT---------TTTGCTGTGA-GTTTTAGGTTGGGGTGACCGCGGAGAAAAATAAATCCTCCTCAATGAAATAGA--ATTAATCCTTAAGTGAAAAGCCACACCTTAACACATCAATACTCTTGACATCTATTGACCCAATA-TTTTGACCAACGAACCAAGTTACCCTAGGGATAACAGCGCCATCCATTTTGAAAGTTCCTATCGACAAATGGGCTTACGACCTCGATGTTGGATCAGGGTATCCAAGTGGTGTAGCCGCTACTAATGGTT-------------------
Phrynopus_bracki_USNM286919__EF493709   --------------------------------TTATTTTCCACGTAACGATGCGGTGGAGTGGAAGCGTCACTGTCCCACGTGTGACGTTTGCAATTCTTCCAAAAATTGGGGTAAGAGAAAGGGAACAATGCACCAAAACTCTCTCATCAAAAAGAGGAAAATCAATGTGGAACATGCA---AAGAAGAACAAAAATGGAAAAATCTCACCCCTCTGGAAGAAGAATAGGACCCTGAATCAAATCAAGAACAATTGCAAACACTTGCACCTTGACTCTAATTTACTGGTTGTTGACTATCCTTCCGATTTTACGAAGTCGGTCACATGCCAGGTGTGTGAACATATATTGTCTGATCCAGTGCAAACCTCATGCAAACATTTGTTCTGCAGGATTTGCATCCTCAAATACTTCAAGATCATGGGCTGCTACTGCCCATCTTGCAGATACACTTGCTTCCCAACGGACCTTGCACCACCTGTGAAGTCCTTTCTTAACATTTTAAACTCCTTGATCTTAAAGTGCTTAGTGACCGGATGTGACGAGGAAATCCTGCTTGGAAAATACTCTCAACATATCTCTAAACATAAAGAGATCAAAGGTAAAGATGCCTATGCCCATATCA-----------------------------------------------------------------------------------------------------G-TGAAAAC-GCCC-TTACC--TCCCCGCCCCGG--AATAAGGAGCTGGTATCAGGCACAA-TAATTTGCCCAAAACACCTAGCCA-CGCCACCCCCACAAGGGTCCTCAGCA-GTGATAAACATTGA-ATATAATTGCCAACTTGATTCAGTTAAAGTAAAC-AGAGCCGGCAAAT-CTGGTGCCAGCCGCCGCGGGTACACCACA-TGACTCAAATTGATCTA---AACGGCGTAAAGCGTGATTAAAGACCTCCCCCCCCCCCCCATTAGAGTTAAACCTAAAT-TCTCCTGTGATAAGCTTATTTA-CTTTAAACCCAAACAACGAAAGTTACTCTAAA-TTACCCAACTTGAACTCACGAAAACTTGGATACAAACTGAGATTAGATACCCCACTATGCCAAGTCGTAAAC-TTTTACCTACCCATCCC------CCGCCAGGAAACTACGAGC-TAAGCTTAAAACCCAAAGGACTTGACGGTACCCCACATCCCCCTAGAGGAGCCTGTCTTATAATCGATGCCCCCCGCTAAACCTCACCATTCTTAG--CCTTTCAGCCTGTATACTTCCGTCGTCAGCCAACCACATGA-GTGAAACTT--AGTGAGCCTAATGAC--CACCCGCCAA-----------AACGTCAGGTCAATGTGCAGCAAACAGAATGGG-AACAGATGGGCTACACTTTCT-AATTTAGAAAA-TACGGAAGACTAA-TGTGAAACCTAAGTCAAAAGGTGGATTTAGAAGTAAAAAGAAATTA-GAGCATTCTTTTTAAT-CTGGTACT-GGGGTGTGTACACACCGCCC--GTCACCCTCTTCGAAGCACTACATAAT-AGTAACTAACCCCAGCCTG---CAACCTAGAAGAGGTAAGTCGTAACATGGTAAGTGTACCGGAAGGTGCACTTGGAAAGAAGTATAGCTTAAA-TAAAGCATCTCGCTTACACCAAGACA-ATGCTCGTCAAACCCGAGCTACTTCGC-----------------TTTGGGTCCTCAATTTCCCTTTAGTGGGATTGACGATCGGGAAAACTGGCCTATTGTCTTCTACAACAGGACCTGCCAATGCCAGGGCAACTTCATGGGCTACAAGTGCGGCGATTGCAAATTTGGTTTCATCGGCCCCAACTGTACGGTGAGAAGAACCATGGTCAGGAAAGAGATCTTCAAGATGACTGCGGCAGAGAAGGACAAGTTCATCGCCTACCTCAATCTGGCCAAACGCACCGTCAGTCCAGACTATGTCATCGCCACCGGGACCTACCAGCAAATGAATAATGGTTCCGAGCCCCTTTTTGCGGACATCAGCGTGTACGACCTCTTTGTGTGGCTGCACTACTACGCCTCCAGAGACTCTTTCCTAGAAGGTGACCTCGTGTGGAGTGATATTGACTTTGCCCACGAAGCACCAGCCTTTTTGCCCTGGCACAGGTTCTTCTTGCTTCATTG?GAGCATGAAATTC??AA?CTTG??G?G?AC---------------------GCCAAAAATCTAGCCACACTTAATCTCA-TGAACTTATATACTTCTACCTTAAAACTAAAATATTCTAATGTTTCAGTAAAGACGATTAAAAAATCAACTCG-AGCAATAAATTTGTACCGCAAGGGAAAG-ATGAAATTAAAATGAAATTAATTTT--AAGCACAAAAAA--GTAGAGACCCACCCTCGTACCTTTTGCATCATGGTTTAACTAGCCCAAT-TAAGCAAAAAGA-TTTAAAGTTTAACATCCCGAAACTAAGTGAGCTACTTCAAGGCAGCTATAA-GAGCGAACCTGTCTACGTTGTAAAGTAGTAGGAAGACCTTGAAGTAGAGGTGACAGACCTAACGAACTTAGTGATAGCTGGTTTTTCAGGAAAAGAATTTTAGTCCAACCTAAAG---TTACCTTAATA-TAACTAAATAA--GAACTCAACTTTAGAGCAACTCAAATAAGGTACAGCCTATTTGAGACAGGAAACAACCTTTACCAACGGGTAA-ACATTTCA-CCGTAATATTA-CTAAGTAGGCCCAAAAGCAGCCACCTT-TAAAAAAGCGTCAAAGCTTATGTGTA----CAACTCAACAATAACCAC-ACTCACAAT--GACCCCT----TCAACCGTACTGAAAATTCCTATACTTCT--ATAGGACCTTTTATGTTAAAACTAGTAACAAGAAGTAA---TACTTCTCTTT-TATGTAAACGTAAGTCAATAAGGA-CCCCCCACTGACAATTAACAGA--ACATCTAATATAGTAAACC----CCCACTGGAAAACCCTA----TTATAATACGC-TGTTAACCTAACACAAGAACATCTCAAG--ACGATTAAAAGAAAAA-GAAGGAACTCGGCAAATACCTAACCCCGCCTGTTTACC-AAAAACATCGCCTCTTGTAATC---ATAAGAGGTCCAGCCTGCCCAGTGACT---CCAGTTTAACGGCCGCGGTATCCTAACCGTGCGAAGGTAGCGTAATCACTTGTCTTCTAAATAAAGACTTGTATGAAAGGCATCACGAGGGTCAAACTGTCTCCTTTTTCTAATCAGTGAAACTAATCTCCCCGTGAAAAAGCGGGGATAATATTATAAGACGAGAAGACCCTATGGAGCTTCAAACTTAGC-AGCACTTGCCCTTAACT----------------AAATTAACCCCACTACAC-----------CTTGCTGTAA-GTTTTAGGTTGGGGTGACCGAGGAGAAAAACTAATCCTCCCCAATGAA-TAGA--ACCTCATTTTAAGTAAAAAGCCACACCTTAATACATCAATACCCTTGACATCTATTGACCCAATA-TTTTGACCAACGAACCAAGTTACCCTAGGGATAACAGCGCCATCCATTTTGAGAGCTCCTATCGACAAATGGGCTTACGACCTCGATGTTGGATCAGGGTACCCAAGTGGTGTAGCCGCTACTAATGGTTCGTTTGTTCAA-CGATTTA
Phrynopus_bufoides_AM039713   ----------------------------------------------------------------------------------------------------------------------------------------------------------------------------------------------------------------------------------------------------------------------------------------------------------------------------------------------------------------------------------------------------------------------------------------------------------------------------------------------------------------------------------------------------------------------------------------------------------------------------------------------------------------------------------------------------------------------------------------------------------------------------------------------------------------------------------------------------------------------------------------------------------------------------------------------------------------------------------------------------------------------------------------------------------------------------------------------------------------------------------------------TAAACTGGGATTAGATACCCCACTATGCCAAGTCGTAAAC-TTTAATTTACACCCCTCCAA---TCGCCTGGAAACTACGAGC-TAAGCTTAAAACCCAAAGGACTTGACGGTACCCCACATCCCCCTAGAGGAGCCTGTCCTATAATTGATAACCCCCGCTAAACCTCACCATTCTTAG--CCTATCAGCCTGTATACTTCCGTCGTCAGCTAACCACATGA-GTGCAACTC--AGTGAGCTTAATGGC--CACCCACCAA-----------AACGTCAGGTCAAAGTGCAGCAAATAGAATGGG-ATCAGATGGGCTACACTTTCT-AGTATAGAAGACAACGAAAGACTA--TGTGAAACCTGAGTCAGAAGGTGGATTTAGAAGTAAAAAGAAATCA-GAGAGTTCTTTTTAAC-CTGGTACT-GGGGTGTGTACACACCGCCC--GTCACCCTCA---------------------------------------------------------------------------------------------------------------------------------------------------------------------------------------------------------------------------------------------------------------------------------------------------------------------------------------------------------------------------------------------------------------------------------------------------------------------------------------------------------------------------------------------------------------------------------------------------------------------------------------------------------------------------------------------------------------------------------------------------------------------------------------------------------------------------------------------------------------------------------------------------------------------------------------------------------------------------------------------------------------------------------------------------------------------------------------------------------------------------------------------------------------------------------------------------------------------------------------------------------------------------------------------------------------------------------------------------------------------------------------------------------------------------------------------------------------------------------------------------------------------------------------------------------------------------------------------------------------------------------------------------------------------------------------------------------CCAGTGACT---TCAGTTCAACGGCCGCGGTATCCTAACCGTGCAAAGGTAGCGTAATCACTTGTCTTTTAAATAGAGACTTGTATGAAAGGCATCACGAGGGTCAAACTGTCTCCTTTTTCCAATCAGTGAAACTAATCTCCCTGTGAAAAAGCAGGGATGATATTATAAGACGAGAAGACCCTATGGAGCTTCAAACTTAAC-AGCACCTGCCCTTAA-------------CCAAAAAACCACTGCTCCAT--------------CTTGCTGTAA-GTTTTAGRTTGGGGTGACCGCGGAGAAAAACAAATCCTCCCCAATGAAATAGA--GCCAACTCTTAAGTAAAGAGCCACACCTTGATACATCAATACCCTTGACATCTATTGACCCAATA-TTTTGACCAACGAACCAAGTTACCCTAGGGATAACAGCGCCATCCATTTTGAGAGTTCCTATCGACAAGTGGGCTTACSACCTCGATGTTGGATCAGGGTATCCAAGTGGTGTAGCCGCTACTAATGGTT-------------------
Phrynopus_heimorum_AM039704   -------------------------------------------------------------------------------------------------------------------------------------------------------------------------------------------------------------------------------------------------------------------------------------------------------------------------------------------------------------------------------------------------------------------------------------------------------------------------------------------------------------------------------------------------------------------------------------------------------------------------------------------------------------------------------------------------------------------------------------------------------------------------------------------------------------------------------------------------------------------------------------------------------------------------------------------------------------------------------------------------------------------------------------------------------------------------------------------------------------------------------------------------------------------AMTATGCCAAGTTGTAAAC-TTTAAATTACACCCTCA------TCGCCAGGATACTACGAGC-TAAGCTTAAAACCCAAAGGACTTGACGGTGCCCCACATCCCTCTAGAGGAGCCTGTCCTATAATTGATACCCCTCGCTAAACCTCACCATTCTTTGCCCCTCTCAGCTTGTATACTTCCGTCGTCAGCTAACCACATGA-GTGAACTCC--AGTAAGCCCAATGCC--CATACGCCAA-----------AACGTCAGGTCAAAGTGCAGTAAATAGAATGGG-AACAGATGGGCTACATTTTCT-AAGTTAGAAAATAACGAAAGACTC--CGTGAAACCAGAGTCAGAAGGCGGATTTAGAAGTAAAAAGAAATCA-GAGTGTTCTTTTTAAC-TCGGTACT-GGGGCGTGTACACACCGCCC--GTCACCCTCA------------------------------------------------------------------------------------------------------------------------------------------------------------------------------------------------------------------------------------------------------------------------------------------------------------------------------------------------------------------------------------------------------------------------------------------------------------------------------------------------------------------------------------------------------------------------------------------------------------------------------------------------------------------------------------------------------------------------------------------------------------------------------------------------------------------------------------------------------------------------------------------------------------------------------------------------------------------------------------------------------------------------------------------------------------------------------------------------------------------------------------------------------------------------------------------------------------------------------------------------------------------------------------------------------------------------------------------------------------------------------------------------------------------------------------------------------------------------------------------------------------------------------------------------------------------------------------------------------------------------------------------------TCGCCTGTTTATT-CAAAACATCGCCTCTTGCTAAC---ATAAGAGGTCCAGCCTGCCCAGTGACT---TCTGTTTAACGGCCACGGTATCATAACCGTGCAAAGGTAGCGTAATAACTTGTCTTCTAAATGAAGACTAGTATGAAAGGCATCACGAGGGTTAAACTGTCTCCTTTTTCTAATCAGTGAAACTAATCCCCCCGTGAAAAAGCGAGGATAAAATTATAAGACGAGAAGACCCTATGGAGCTTTAAACTTAAC-AGCACTTATTAACAAATTT--------------AAAATAGCCTTCTCAAATAC---------CCTGCTGTAA-GTTTTAGGTTGGGAAGACCGCGGAGAAAAGCTAATCCTCCACAATGAAACAGA--ACTCACTCTTAAGCAAAAAGCCACAACTTAACGCATCAACACTCTTGACATCCATTGACCCAATA-ATTTGATCAACGAACCAAGTTACCCTAGGGATAACAGCGCCATCCATTTTGAGAGCTCCTATCGACAAATGGGCTTACGACCTCGATGTTGGATCAGGGTGCCCAAGTGGTGAAGCCGCTACTAATGGTT-------------------
Phrynopus_heimorum__MTD45621_MF186363   CATCAAAAATTCAGCAATTCCTCCAGCGAGGTTTATTTTCCACGTAACAATGCCGTGGAGTGGAAGCGTCACTGTCCCACATGTGACGTTTGCAATTCTTCAAAAAATTGGGGTAAGAGAAAGGGAACATTGCACCAAAACTCTCTCATCAAAAAGAGGAAACTCAATGTGGAACATGCAAAG---AAGAACAAAAATGGAAAAATCTCACCCCTCTGGAAGAGGAATAGGACCCTGAATCAAATCAAGAACAATTGCAAACACTTGCACCTTGACTCCAATTTACTGGTTGTTGACTATCCTTCCGATTTTACGAAGTCAGTCACATGCCAGGTGTGTGAACACATATTGTCTGATCCAGTGCAAACCTCATGCAAACATTTGTTCTGCAGGATTTGCATCCTCAAATACTTCAAGATCATGGGCTGCTACTGCCCATCTTGCAGATACACTTGCTTCCCAACGGACCTTGCACCACCTGTGAAGTCCTTTCTTAACATTTTAAACTCCTTGATCTTAAAGTGCTTAGTGACCGGATGTGACGAGGAAATCCTGCTTGGAAAATACTCTCAACATATCTCTAAACATAAAGAAATCAAAGGTAAAGATGCCTATGCCCATATCAACAAAGGA----------------------------------------------------------------------------------------------------------------------------------------------------------------------------------------------------------------------------------------------------------------------------------------------------------------------------------------------------------------------------------------------------------------------------------------------------------------------------------------------------------------------------------------------------------------------------------------------------------------------------------------------------------------------------------------------------------------------------------------------------------------------------------------------------------------------------------------------------------------------------------------------------------------------------------------------------------------------------------------------------------------------------------------------------------------------------------------------------------------------------------------GTGGTATCTACCTCGCCTTTGGGTCCTCAATTTCCCTTTAGTGGGATTGACGACCGGGAAAACTGGCCTATTGTCTTCTACAACAAGACCTGCCAATGCCGGGGAAACTTCATGGGCTACAATTGCGGTGATTGCAAATTTGGTTTCATCGGCCCCAACTGTACGGTGAGAAGAACCATGGTCAGGAAGGAGATCTTCAAGATGACTGCGGCGGAGAAGGACAAGTTCATCGCCTACCTCAAYCTGGCCAAACGCACCGTCAGCCCAGACTACGTCATCGCCACCGGGACCTACGAGCAAATGAATAATGGTTCCGAGCCACTTTTTGCGGACATCAGCGTGTACGACCTCTTTGTGTGGCTGCACTACTACGCCTCCAGAGACTCTTTCCTAGAAGGTGACCTCGTGTGGAGTGATATTGACTTTGCCCATGAAGCGCCAGCCTTTTTGCCCTGGCACAGGTTCTTCTTRCTTCACTGGGAGCATGAAATTCAGAAGCTTGCAGGGGATGAGAACTTCACCATTCCC--------------------------------------------------------------------------------------------------------------------------------------------------------------------------------------------------------------------------------------------------------------------------------------------------------------------------------------------------------------------------------------TCTCAGGAAAAGAATTTTAGTCCAACCTAAAG---TCACATTAATA-CAATTAAATAAA--CACCTGACTTTAGAGCAACTCAAATAAGGTACAGCCTGTTTGAGATAGGAAACAACCTTCACCAATGGGTAA-CTAGGCCCCCCGGCAATATGATCAAGTAGGCCTAAGAGCAGCCACCT-TTTTAAGAGCGTCAAAGCTTAAATATT----AGCCCAACAAATAACCT--CACTTCTAT-TGACCCCT----TCAACCGTACTGAGTACTTCTATACTCTT--ATAGAACCTTTCATGTTAAAACTAGTAACAAGAAGTAA---AACTTCTCTTT-TATGCAAGTATAAGTCAACTAGAA-CCCATCAATGACAATTAAC--------AACTGACAAATAGTAA-CT-TCACCAG-AAAACCCTA----TTATATTACCA-CATTAATCTAACACAAGAGCATAACAAG-ACAGATTCAAAGAAAAA-GAAGGAACTCGGCAAACCTCTAACCCCGCCTGTTTACC-AAAAACATCGCCTCTTGCTAAC---ATAAGAGGTCCAGCCTGCCCAGTGACTTC---TGTTTAACGGCCACGGTATCATAACCGTGCAAAGGTAGCGTAATAACTTGTCTTCTAAATGAAGACTAGTATGAAAGGCATCACGAGGGTTAAACTGTCTCCTTTTTCTAATCAGTGAAACTAATCCCCCCGTGAAAAAGCGAGGATAAAATTATAAGACGAGAAGACCCTATGGAGCTTTAAACTTAAC-AGCACTTATTAACAAATTT--------------AAAATAGCCTTCTCAAATAC---------CCTGCTGTAA-GTTTTAGGTTGGGAAGACCGCGGAGAAAAGCTAATCCTCCACAATGAAACAGAA--CTCACTCTTAAGCAAAAAGCCACAACTTAACGCATCAACACTCTTGACATCCATTGACCCAATA-ATTTGATCAACGAACCAAGTTACCCTAGGGATAACAGCGCCATCCATTTTGAGAGCTCCTATCGACAAATGGGCTTACGACCTCGATGTTGGATCAGGGTGCCCAAGTGGTGAAGCCGCTACTAATGGTTCGTTTGTTCAA-CGATTAA
Phrynopus_horstpauli_AM039715   ----------------------------------------------------------------------------------------------------------------------------------------------------------------------------------------------------------------------------------------------------------------------------------------------------------------------------------------------------------------------------------------------------------------------------------------------------------------------------------------------------------------------------------------------------------------------------------------------------------------------------------------------------------------------------------------------------------------------------------------------------------------------------------------------------------------------------------------------------------------------------------------------------------------------------------------------------------------------------------------------------------------------------------------------------------------------------------------------------------------------------------------------TAAACTGGGATTAGATACCCCACTATGCCAAGTTGTAAAC-TTTAATTTACACCCCTCCCA---TCGCCAGGAGACTACGAGC-TAAGCTTAAAACCCAAAGGACTTGACGGTACCCCACATCCCCCTAGAGGAGCCTGTCCCATAATTGATAACCCCCACTAAACCTCACCATTCTTAG--TCCATCAGCCTGTATACTTCCGTCGTCAGCTAACCACATGA-GTGAAACTC--AGTAAGCCCAACGGC---CCTCGCCAA-----------AACGTCAGGTCAAAGTGCAGCAAATAGAATGGG-ATCAGATGGGCTACACTTTCT-AGTATAGAAAATAACGAAAGACTA--TGTGAAACCCGAGTCAGAAGGTGGATTTAGAAGTAAAAAGAAATCA-GAGAGTTCTTTTTAAC-CTGGTACT-GGGGTGTGTACACACCGCCCC-GTCACCCTCA------------------------------------------------------------------------------------------------------------------------------------------------------------------------------------------------------------------------------------------------------------------------------------------------------------------------------------------------------------------------------------------------------------------------------------------------------------------------------------------------------------------------------------------------------------------------------------------------------------------------------------------------------------------------------------------------------------------------------------------------------------------------------------------------------------------------------------------------------------------------------------------------------------------------------------------------------------------------------------------------------------------------------------------------------------------------------------------------------------------------------------------------------------------------------------------------------------------------------------------------------------------------------------------------------------------------------------------------------------------------------------------------------------------------------------------------------------------------------------------------------------------------------------------------------------------------------------------------------------------------------------------------TCGCCTGTT-ATC-AAAAACATCGCCTCTTGTATAC---ATAAGAGGTCCAGCCTGCCCAGTGACT---TCAGTTCAACGGCCGCGGTATCCTAACCGTGCAAAGGTAGCGTAATCACTTGTCTTCTAAATAGAGACTAGTATGAAAGGCATCACGAGGGTCAAACTGTCTCCTTTTTCTAATCAGTGAAACTAATCTCCCCGTGAAAAAGCGAGGATAATATTATAAGACGAGAAGACCCTATGGAGCTTTAAACTTAAC-AGCACTTGCCATTTAAC-------------CAAAATCAACCCCCTCTACAT-----------TTTGCTGTAA-GTTTTAGGTTGGGGTGACCGCGGAGAAAAATAAATCCTCCCCAATGAAATAGA--ATCAACCCTTAAGTGAAAAGCCACACCTTGATACATCAATACTCTTGACATCTATTGACCCAATA-TTTTGACCAACGAACCAAGTTACCCTAGGGATAACAGCGCCATCCATTTTGAGAGTTCCTATCGACAAATGGGCTTACGACCTCGATGTTGGATCAGGGTATCCAAGTGGTGCAGCCACTACTAATGGTT-------------------
Phrynopus_juninensis_AM039725   ------------------------------------------------------------------------------------------------------------------------------------------------------------------------------------------------------------------------------------------------------------------------------------------------------------------------------------------------------------------------------------------------------------------------------------------------------------------------------------------------------------------------------------------------------------------------------------------------------------------------------------------------------------------------------------------------------------------------------------------------------------------------------------------------------------------------------------------------------------------------------------------------------------------------------------------------------------------------------------------------------------------------------------------------------------------------------------------------------------------------------------------------------------------------GCCAAGTCGTAA-C--TTTACTTACACCCACACCCC--CCGCCAGGAAACTACGAGC-TAAGCTTAAAACCCAAAGGACTTGACGGTACCCCACATCCCCCTAGAGGAGCCTGTCCCATAATTGATAACCCCCGCTAAACCTCACCACTCTTAG--CCTATCAGCCTGTATACTTCCGTCGTCAGCTAACCACATGA-GTGAAACTC--AGTAGGCCCAATGGC--AACCCACCAA-----------AACGTCAGGTCAAAGTGCAGCAAATAGAGTGGG-ATCAGATGGGCTACACTTTCT-AATATAGAAAA-TACGAAAGACTA--TGTGAAACCTGAGTCAGAAGGTGGATTTAGAAGTAAAAAGAAGTCA-GAGAATTCTTTTTAAC-CTGGTACT-GGGGTGTGTACACACCGCCCCGGTCACCCTCA----------------------------------------------------------------------------------------------------------------------------------------------------------------------------------------------------------------------------------------------------------------------------------------------------------------------------------------------------------------------------------------------------------------------------------------------------------------------------------------------------------------------------------------------------------------------------------------------------------------------------------------------------------------------------------------------------------------------------------------------------------------------------------------------------------------------------------------------------------------------------------------------------------------------------------------------------------------------------------------------------------------------------------------------------------------------------------------------------------------------------------------------------------------------------------------------------------------------------------------------------------------------------------------------------------------------------------------------------------------------------------------------------------------------------------------------------------------------------------------------------------------------------------------------------------------------------------------------------------------------------------------------------------------AAACATCGCCTCTTGTAAAC---ATAAGAGGTCCAGCCTGCCCAGTGACT---TCAGTTCAACGGCCGCGGTATCCTAACCGTGCAAAGGTAGCGTAATCACTTGTCTTTTAAATGGAGACTTGTATGAAAGGCATCACGAGGGTCAAACTGTCTCCTTTTTCCAATCAGTGAAACTAATCTCCCCGTGAAAAAGCGGGGATAATATTATAAGACGAGAAGACCCTATGGAGCTTTAAACTTAAC-AGCACTTGCCATCAACC---------------AAAACTAACCCCCTGCCCCCAT--------CTTGCTGTAA-GTTTTAGGTTGGGGTGACCGCGGAGAAAAATAAATCCTCCCCAATGAAATAGA---GCCATTCTTAAGTGGAAAGTTACACCTTGACACATCAGT-ACCCTGACATCTATTGACCCAATA-CTTTGACCAACGAACCAAGTTACCCTAGGGATAACAGCGCCATCCATTTTGAGAGTTCCTATCGACAAATGGGCTTACGACCTCGATGTTGGATCAGGGTACCCAAGTGGTGTAGCCGCTACTAATGGTT-------------------
Phrynopus_peraccai_KU178266_EF493710_1_   ---------------------------------------------------------------------------------------------------------------------------------------------------------------------------------------------------------------------------------------------------------------------------------------------------------------------------------------------------------------------------------------------------------------------------------------------------------------------------------------------------------------------------------------------------------------------------------------------------------------------------------------------------------------------------------------GGTTTGGTCCTAGCCTTAGAATCAATTTTTACTTAACCTACACATGCAAGTTTCCGCACCCCCGGTGAAAAT-GCCCTTTAAC--CTCAGCAGG-----AAGAAGGAGCTGGTATCAGGCTCCCCCCCCCCACCCATTACACCTAGCTT-CGCCACACCTTCAAGGGAATTCAGCA-GTGACCAACATTAA-TTATAAACGTCAGTTTGACCTAGTTAAAGTATAC-AGAGCCGGCAAAT-CTGGTGCCAGCCGCCGCGGTTACACCACG-TGACTCAATTTGATTTA--AACCGGCGTAAAGCGTGATTAA-G--CATCAAAAATA----TTAGAATCAAACTTGAAC--TAAGCTGTAGCACGCTTGTCCC-TGAGAAGCCC-CAACACGAAAGTTATTCTAAC-AAAACCCACCTGAATTCACGACAACTGGGACACAAACTAGGATTAGATACCCTACTATGCCCAGTCGTAAAC-TTTAACTTACACCTATA------ACGCCTGGGTACTACGAGC-CAAGCTTAAAACCCAAAGGACTTGACGGTACCCCATACCCACCTAGAGGAGCCTGTCCTATAATCGATAATCCCCGTTAAACCTCACCACTTTTAG--CCTTTCAGCCTGTATACTTCCGTCGCCAGCTCACCCCGTCA-GGGCCCC-C--AGTGAGCCCAACGTC--CTCTCATCAA-----------CACGTCAGGTCCAAGTGCAGCAAATAAAGTGGG-AAGAGATGGGCTACACTCTCT-AAATTAGAGAA-AAC-AAATTCTCTGAGTGAAACCCAAAG-AAAAGGTGGATTTAGTAGTAAAAAGAAAACA-TAATATCCTTTTTAAT-TAGGTTCT-GGGGTGTGTACACACCGCCC--GTCACCCTCTTCAAGATACATTCGCT--AGTATTTAACAAAATTTTTT-CCCCTAAAGAAGAGGCAAGTCGTAACATGGTAAGCGCACCGGAAGGTGCGCTTGGAAAAAAATATAGCTTATT-TAAAGCACTTTGCTTACACCAAAGAA-ATGTCCCCTA-ACCCAGACTATTTTGA----------------------------------------------------------------------------------------------------------------------------------------------------------------------------------------------------------------------------------------------------------------------------------------------------------------------------------------------------------------------------------------------------------------------------------------------------------------------------------------------------------------------------------------------------CTGAAACTCTAGCCCACATTTTCCACCCA-------TTTTCTTCTTCCCCTCA-TCAAAATATTTTTTT-GTCAAGTAGAGACGATCAAAAAACCACTTGG-AGCAATAACAACGTACCGCAAGGGAAAG-TTGAAATATAA-TGAAAATTC------AAGTACAGAAAA--GTAAAGCCCACCCCTTGTACCTTTTGCATCATGGTTTAACTAGTCAATT-TACGCAAAATGC-CTTTAAGTTTAATGTCCCGAAACTAAGTGAGCTACTCCAGGACAGCTTTCT-GAGCAAACCCGTCTCTGTTGCAAAAGAGTGGGGAGATCCTAGAGTAGAAGTGACAGACCTAACGAACTTAGTAATAGCTGGTTATTCAGGAAAAGAATTTAAGTTCAACCTAAAG-TTACCACAATTTT-TACAA-AAAAAA-GACCTTAACTTTAGAGTTATTCAAACAAGGTACAGCTTATTTGAACCAGGACACAACCTATACTAATGGGTAA----CTCAAGGACTTAAACAA-CTAAGTAGGCTTAAAAGCAGCCACC---TTAAAAAGCGTCAAAGCTTACCTGTT----TTTTCCTCCAATCCCCC--TAATTCTAA-CGAACCCT----TCAACTTTACTGAATACTTCTATATCTCT--ATAGAACTTTTTATGTTAAAACTAGTAACAAGAAGAAG---CCCTTCTCTTC-AATGCAAGCTTAAGTCATAATA-----CCCCAATGACAATTAATAG---CTTAAAA---TAGTAACTT------CACCAGAAAATTCTA-----TATTCTACCC-TATTAACCTAACTCAAGAGCATCAAAAG-AAAGATTAAAAGAAAAA-GAAGGAACTCGGCAAAT-ACAGACCCCGCCTGTTTACC-AAAAACATCGCCTCCCGAAACC---ATGGGAGGTCCAGCCTGCCCAGTGACT---CCTGTTCAACGGCCGCGGTATCCTAACCGTGCGAAGGTAGCGTAATCACTTGTTTTTTAAATAAAGACTAGTATGAAAGGCACCACGAAGGTCTAACTGTCTCCTTTTTCCAATCAATGAAACTAATCTCCTCGTGAAAAAGCGAGGATAAACCTATTAGACGAGAAGACCCTGTGGAGCTTTAAACACAAT-AAT-TTTGCTTACCCCTTTTTCC--CTTCCAGAATACTTTTCCCAAAAAGCAAA---------CAATTATAA-GTTTTAGGTTGGGACGACCACGGAGAAAAACCTATCCTCCACGTTGAACTGGA---TTTTATCCTAATCAACAAGCTACTACTTTATGAATCAAT-AAATTGACACCCATTGACCCAATATATTTGATCAACGAACCAAGTTACCCTAGGGATAACAGCGCAATCCGCTTTAAGAGCCCCTATCGACAAGCGGGTTTACGACCTCGATGTTGGATCAGGGTGTCCTAGTGGTGCAGCCGCTACTAAAGGTTCGTTTGTTCAA-CGATTAA
Phrynopus_pesantesi_AM039724   -----------------------------------------------------------------------------------------------------------------------------------------------------------------------------------------------------------------------------------------------------------------------------------------------------------------------------------------------------------------------------------------------------------------------------------------------------------------------------------------------------------------------------------------------------------------------------------------------------------------------------------------------------------------------------------------------------------------------------------------------------------------------------------------------------------------------------------------------------------------------------------------------------------------------------------------------------------------------------------------------------------------------------------------------------------------------------------------------------------------------------------------------AAACTGGGATTAGATACCCCACTATGCCAAGTCGTAAAC-TTTTATTTACACCCCATCCCA--TCGCCAGGAAACTACGAGC-TAAGCTTAAAACCCAAAGGACTTGACGGTACCCCACATCCCCCTAGAGGAGCCTGTCCCATAATTGATAACCCCCGCTTAACCTCACCATTCTTAG--CCTATCAGCCTGTATACTTCCGTCGTCAGCTAACCCCCTGA-GTGAAATTC--AGTGAGCCCAATGGT--CACCCACCAA-----------AACGTCAGGTCAAAGTGCAGCAAATAGAATGGG-ATCAGATGGGCTACACTTTCT-AATATAGAAAATAACGAAAGACTA--TGTGAAACCTAAGTCAGAAGGTGGATTTAGAAGTAAAAAGAAATTA-GAGAGTTCTTTTTAAC-CTGGTACT-GGGGTGTGTACACACCGCCCC-GTCACCCTCA-----------------------------------------------------------------------------------------------------------------------------------------------------------------------------------------------------------------------------------------------------------------------------------------------------------------------------------------------------------------------------------------------------------------------------------------------------------------------------------------------------------------------------------------------------------------------------------------------------------------------------------------------------------------------------------------------------------------------------------------------------------------------------------------------------------------------------------------------------------------------------------------------------------------------------------------------------------------------------------------------------------------------------------------------------------------------------------------------------------------------------------------------------------------------------------------------------------------------------------------------------------------------------------------------------------------------------------------------------------------------------------------------------------------------------------------------------------------------------------------------------------------------------------------------------------------------------------------------------------------------------------------------------------------------GC-TCTTGTAAAC---ATAAGAGGTCCAGCCTGCCCAGTGACT---TCAGTTCAACGGCCGCGGTATCCTAACCGTGCAAAGGTAGCGTAATCACTTGTCTTCTAAATAGAGACCTGTATGAAAGGCATCACGAGGGTCAAACTGTCTCCTTTTTCCAATCAGTGAAACTAATCTCCCCGTGAAAAAGCGGGGATAATACTATAAGACGAGAAGACCCTATGGAGCTTTAAACTTAAC-AGCACTTGCCCTTTAACC--------------AAAATAACCCCCTCCACAT-----------CTTGCTGTAA-GTTTTAGGTTGGGGTGACCGCGGAGAAAAATAAATCCTCCCCAATGAAATAGA--ACCAATTCTTAAGTGAAAAGCCACACCTTGACACATCAATACCCTTGACATCTATTGACCCAATA-TTTTGACCAACGAACCAAGTTACCCTAGGGATAACAGCGCCATCCATTTTGAGAGTTCCTATCGACAAATGGGCTTACGACCTCGATGTTGGATCAGGGTATCCCAGTGGTGTAGCCGCTACTAATGGTT-------------------
Phrynopus_tautzorum_AM039720   ---------------------------------------------------------------------------------------------------------------------------------------------------------------------------------------------------------------------------------------------------------------------------------------------------------------------------------------------------------------------------------------------------------------------------------------------------------------------------------------------------------------------------------------------------------------------------------------------------------------------------------------------------------------------------------------------------------------------------------------------------------------------------------------------------------------------------------------------------------------------------------------------------------------------------------------------------------------------------------------------------------------------------------------------------------------------------------------------------------------------------------------------------------------------TATGCCAAGTCGTAAAC-TTTAACTTACACCCCCTCCAC--TCGCCAGGAAACTACGAGC-TAAGCTTAAAACCCAAAGGACTTGACGGTGCCCCACATCCCCCTAGAGGAGCCTGTCCCGTAATTGATGACCCCCGCTAAACCTCACCATTCTTAG--CCTATCAGCCTGTATACTTCCGTCGTCAGCTAACCACATGA-GTGAAGCTC--AGTAAGCCCAATGGT--TATCCACCAA-----------AACGTCAGGTCAAGGTGCAGCAAATAGAATGGG-ATCAGATGGGCTACACTTTCT-AATATAGAAAATAACGAAAGACTA--CGTGAAACCTCAGTCAGAAGGTGGATTTAGAAGTAAAAAGAAATCA-GAGAGTTCTTTTTAAC-CTGGTACT-GGGGTGTGTACACACCGCCCC-GTCACCCTCA------------------------------------------------------------------------------------------------------------------------------------------------------------------------------------------------------------------------------------------------------------------------------------------------------------------------------------------------------------------------------------------------------------------------------------------------------------------------------------------------------------------------------------------------------------------------------------------------------------------------------------------------------------------------------------------------------------------------------------------------------------------------------------------------------------------------------------------------------------------------------------------------------------------------------------------------------------------------------------------------------------------------------------------------------------------------------------------------------------------------------------------------------------------------------------------------------------------------------------------------------------------------------------------------------------------------------------------------------------------------------------------------------------------------------------------------------------------------------------------------------------------------------------------------------------------------------------------------------------------------------------------------TCGCCTGTTTATTCAAAAACATCGCCTCTTGTAAAC---ATAAGAGGTCTAGCCTGCCCAGTGACT---TTAGTTCAACGGCCGCGGTATCCTAACCGTGCAAAGGTAGCGTAATCACTTGTCTTCTAAATAGAGACTTGTATGAAAGGCATCACGAGGGTCAAACTGTCTCCTTTTTCCAATCAGTGAAACTAATCTCCCCGTGAAAAAGCGGGGATAGTATTATAAGACGAGAAGACCCTATGGAGCTTTAAACTTAAC-AGCACCTGATACTAAACT---------------AAACTAATCCCTCTTCAT-----------CTTGCTGCAA-GTTTTAGGTTGGGGTGACCGAGGAGAAAAATAAATCCTCCCCAATGAAATAGA--GCCAACTCTTAAGTGGAAAGTCACACCTTGACACATCAAAACCCTTGACATCTATTGACCCAATA-TTTTGACCAACGAACCAAGTTACCCTAGGGATAACAGCGCCATCCATTTTGAGAGTTCCTATCGACAAGTGGGCTTACGACCTCGATGTTGGATCAGGGTACCCAAGTGGTGTAGCCGCTACTAATGGTT-------------------
Phyllonastes_sp__AM039714_   ----------------------------------------------------------------------------------------------------------------------------------------------------------------------------------------------------------------------------------------------------------------------------------------------------------------------------------------------------------------------------------------------------------------------------------------------------------------------------------------------------------------------------------------------------------------------------------------------------------------------------------------------------------------------------------------------------------------------------------------------------------------------------------------------------------------------------------------------------------------------------------------------------------------------------------------------------------------------------------------------------------------------------------------------------------------------------------------------------------------------------------------------TAAACTGGGATTAGATACCCCACTATGCTTAACCGTAAAC-TTTTACTTACCCCCACCC-----CCGCCAGGGAACTACGAGC-AAAGCTTAAAACCCAAAGGACTTGACGGTGCCCCACATCCCCCTAGAGGAGCCTGTCCCATAACCGATGATCCCCGCTAAACCTTACCATTTTTAG--TCTATCAACCTGTATACTTCCGTCCCCGGTCCACCACGTGA-GTGATGCCA--AGTGGGCCTAATGTC----CCCAACAA-----------TACGTCAGGTCAAAGTGCAGTTTATAAAATGGA-GGAAGATGGGCTACACTCTCT-GAGTCAGAGAA-CACGAAAAGCATA--ATGAAACCCATGATTGAAGGCGGATTTAGTWAGAAAAAGAGACTA-GAGAGTGTCTTCTTAA-TTGGCACT-GAGGCGTGTACACACCGCCC--G---------------------------------------------------------------------------------------------------------------------------------------------------------------------------------------------------------------------------------------------------------------------------------------------------------------------------------------------------------------------------------------------------------------------------------------------------------------------------------------------------------------------------------------------------------------------------------------------------------------------------------------------------------------------------------------------------------------------------------------------------------------------------------------------------------------------------------------------------------------------------------------------------------------------------------------------------------------------------------------------------------------------------------------------------------------------------------------------------------------------------------------------------------------------------------------------------------------------------------------------------------------------------------------------------------------------------------------------------------------------------------------------------------------------------------------------------------------------------------------------------------------------------------------------------------------------------------------------------------------------------------------------------------GCGCCTGTTTATC-AAAAACATCGCCTCTTGCACAAA--ATAAGAGGTCCAGCCTGCCCAGTGAA------TATTCAACGGCCGCGGTATACTAACCGTGCGAAGGTAGCATAATCACTTGTTTTTTAAATGAAGACTAGTATGAACGGCATCACGAAAATTAAGCTGTCTCTTTTATCTAATCAGTGAAACTAATCTCCCCGTGAAGAAGCGGGGATAATC-TATAAGACGAGAAGACCCTGTGGAGCTTTAAACCTAT--AGCACAAGCCCGTCCCTTCCAC---CCTCC---AGAGCACCTTACAGGCATATA---------TGACTAAAA-GTTTTCAATTGGGGCGATTTTGGAGAATAACCCACCCTCCAAGCTGAAT-------CCTAACACTAAACATAAACCTACAACTTAACGTATCAAT-AAATTGACACTCATTGACCCAGTA-ACCTGATCAACGAACCAAGTTACCCCAGGGATAACAGCGCAATCTTCTTTGAGAGTTCATATCGACAAGCAGGTTTACGACCTCGATGTTGGATCAGGGT-CCCTGGGATTGCAGCCGCCCCTAACGGTT-------------------
Phyrropus_kauneorum_AM039718   ----------------------------------------------------------------------------------------------------------------------------------------------------------------------------------------------------------------------------------------------------------------------------------------------------------------------------------------------------------------------------------------------------------------------------------------------------------------------------------------------------------------------------------------------------------------------------------------------------------------------------------------------------------------------------------------------------------------------------------------------------------------------------------------------------------------------------------------------------------------------------------------------------------------------------------------------------------------------------------------------------------------------------------------------------------------------------------------------------------------------------------------------------------------------------------------------------------------GCCAGGAAACTACGAGC-TAAGCTTAAAACCCAAAGGACTTGACGGTGCCCCATATCCCCCTAGAGGAGCCTGTCCCATAATTGATAACCCCCGCTAAACCTCACCACTCTTAG--CCTATCAGCCTGTATACTTCCGTCGTCAGCTAACCACATGA-GTGAAACTC--AGTAAGCCTAATGGT--AACCCACCAA-----------AACGTCAGGTCAAAGTGCAGCAAATAGAGTGGG-ATCAGATGGGCTACACTTTCT-AGTATAGAAAA-TACGAAAGACTA--TGTGAAACCTAAGTCAGAAGGTGGATTTAGAAGTAAAAAGAATTCA-GAAAATTCTTTTTAAC-CTGGTACT-GGGGTGTGTACACACCGCCCCGGTCACCCTCA------------------------------------------------------------------------------------------------------------------------------------------------------------------------------------------------------------------------------------------------------------------------------------------------------------------------------------------------------------------------------------------------------------------------------------------------------------------------------------------------------------------------------------------------------------------------------------------------------------------------------------------------------------------------------------------------------------------------------------------------------------------------------------------------------------------------------------------------------------------------------------------------------------------------------------------------------------------------------------------------------------------------------------------------------------------------------------------------------------------------------------------------------------------------------------------------------------------------------------------------------------------------------------------------------------------------------------------------------------------------------------------------------------------------------------------------------------------------------------------------------------------------------------------------------------------------------------------------------------------------------------------------TCGCCTGTTTATTCAAAAACATCGCCTCTTGTAAAC---ATAAGAGGTCCCGCCTGCCCAGTGACT---TCAGTTCAACGGCCGCGGTATCCTAACCGTGCAAAGGTAGCGTAATCACTTGTCTTCTAAATAGAGACCTGTATGAAAGGCGTCACGAGGGTCAAACTGTCTCCTTTTTCCAATCAGTGAAACTAATCTCCCCGTGAAAAAGCAGGGATAACACTATAAGACGAGAAGACCCTATGGAGCTTTAAACTTAAC-AGCACTTGCCCTTAG---------------CCAAGATAACCGCTCCCTCAT-----------CTTGCTGTAA-GTTTTAGGTTGGGGTGACCGCGGAGAAAAATAAATCCTCCCCAATGAAATAGA---CCCATTCTTAAGTGGAAAGTTACACCTTGACACATCAGT-ACCCTGACATCTATTGACCCAATA-CTTTGACCAACGAACCAAGTTACCCTAGGGATAACAGCGCTATCCATTTTGAGAGTTCCTATCGACAAATGGGCTTACGACCTCGATGTTGGATCAGGGTGCCCAAGTGGTGTAGCCGCTACTAATGGTT-------------------
Pristimantis_pyrrhomerus_QCAZ13769   CATCAAAAATTCAGCAATTCCTCCAGTGAGGTTTATTTCCCTCGTAACAATGCTGTGGAGTGGAAGCCTCACTGTTCAAAATGTGATGTTTGCAGTTCCTCCAATAATTGGGGTAAGAGAAAGACGACAATGCACCAAAACTCTATTATCAAAAAGAGGAAACTCAATGTGGAACATAAA---CAGAAGAACAAAAATGGAAAAATCTCCCCCCTCTGGAAGAAGAATAGGACCCTGAATCAAATCAGGAGCAAGTGCAAACAAATCCACCTTGATTCCAACTTACTGGTTGTTGACTATCCTTCCGATTTTACAAAGTCGTTCACATGCCAGGTGTGTGAGCACATATTGTCTGATCCAGTGCAAACCTCATGCAAACATTTGTTCTGCAGGATTTGCATCCTCAAATATTTCAAGATTATGGGTTGCTACTGCCCATCTTGCAGATACACTTGCTTCCCAACGGATCTTGCACCACCTGTGAAGTCATTTCTTAACATTTTAAACTCCTTGGTCTTAAAGTGCATAGTGACTGGATGTGATGAGGAAATCCTGCTTGGAAAATACTCCCAACATATTGCTAAACATAAAGAAATCAAAGGTAAAGATGCTTATGCCCCTATCAACAAAGGA---------------------------------------------------------------------------------------------------------------------------------------------------------------------------------------------------------------------------------------------------------------------------------------------------------------------------------------------------------------------------------------------------------------------------------------------------------------------------------------------------------------------------------------------------------------------------------------------------------------------------------------------------------------------------------------------------------------------------------------------------------------------------------------------------------------------------------------------------------------------------------------------------------------------------------------------------------------------------------------------------------------------------------------------------------------------------------------------------------------------------------------------------------------------------------------------------------------------------------------------------------------------------------------------------------------------------------------------------------------------------------------------------------------------------------------------------------------------------------------------------------------------------------------------------------------------------------------------------------------------------------------------------------------------------------------------------------------------------------------------------------------------------------------------------------------------------------------------------------------------------------------------------------------------------------------------------------------------------------------------------------------------------------------------------------------------------------------------------------TAAAG--TAAACGCACATT-TAAGTAAATAA--CCTTATTACTTTAGAGCAACTCAAGTAAGGTGCAGCCTATTTGATACAGGACACAACCTTGACTAACGGGTAA---CACTTGATTTACATCT---ATAAGTAGGCCTGAAAGCAGCCATCTT-TTAAAAAGCGTCAAAGCTTACTATGT-----TTATCCCAATCTCTTA--ACCCCACTC--GACCCCT----TTAACCATACTGAGAACTTCTATAAAATT--ATAGAACCTTTTATGCTAAAACTAGTAACAAGAGGTAA---TCCCTCTCTAC-AATGTAAGTATACGCCAGCAAGAA-CCCCCCACTGGCAACTGACAG--TCCTAAAT-AAAAGTAGCAA---CCTCCCAAGAAAACCCTA---CTCCACCTCAC--TGTTAACCTAATACCAGAACATTTCAAG-AAAGATTAAAAGAAATA-GAAGGAATTCGGCAAAC-ATTAGCCCCGCCTGTTTACC-AAAAACACCGCCTCTTGTCCCT---ATAAGAGGTCTAGCCTGCCCAGTGACT---TCTGTTCAACGGCCGCGGTATCCTAACCGTGCAAAGGTAGCGTAATCACTTGTCTTCTAAATAGAGACCAGTATGAAAGGCATCACGAGGACTAAACTGTCTCCTCTCTCTAATCAGTGAACCTAATAACCCCGTGAAGAAGCGGGGATTTTTATATAAGACGAGAAGACCCTATGGAGCTTAAAACATCAC--ACACCTGCCACCCCATTTTA----TTTACCCCGGTTCCTCCCCCCGTGGCACC--------CTGATAGTGT-GTTTTTGGTTGGGGTGACCGCGGAGAAAAACCCATCCTCCACAATGAA-GGGA-----CTTCCCTAAACAGTAAGCCACAACTTTATGTATCAGC-AAACTGACATCCATTGACCCAATATATTTGATTAACGAACCAAGTTACCCTAGGGATAACAGCGCAATCCACTTTGAGAGCCCCTATCGACAAGTGGGCTTACGACCTCGATGTTGGATCGGGGTATCCTAGTGGTGCAGCCGCTACTAAAGGTTCGTTTGTTCAA-CGATTAA
Pristimantis_versicolor_KU218096   -------------------------------------------------------------------------------------------------------------------------------------------------------------------------------------------------------------------------------------------------------------------------------------------------------------------------------------------------------------------------------------------------------------------------------------------------------------------------------------------------------------------------------------------------------------------------------------------------------------------------------------------------------------------------------AACATACAGGTCTGGTCCCAGCCTTCAAATCAATTTCTTCTTAGCTTACACATGCAAGTCTCCGCACACCCG-TGAAAAC-GCCC-TTCCA----CCCACCTAGG--AACAAGGAGCCGATATCAGGCACAA----ACCACCCATGACATCTAGCCA-CGCCACACCCACAAGGGACCTCAGCA-GTGATTAACATTAA-AAATAAACGTCAGTTTGACTTAGCCAATGATAAT-AGAGCCGGCCAAT-CTGGTGCCAGCCGCCGCGGTTACACCACA--GGCTCAAATTGATTTT-AACGCGGCGTAAAGCGTGATTAAAG-A-AAAATAAAATT---CTGGGGTCAAACTTTGAC--TAAACTGTAATACGCCTGTCTC-TTAGAAGCCC-TATCTCGAAAGATACCCCAAC--TCATCAACTTGAACTCACAACAACTAGAACACAAACTGGGATTAGATACCCCACTATGCCTAGTCGCAAAC-TTTAACTTACTTCCCCA------TCGCCAGGGAACTACGAGC-AAAGCTTAAAACCCAAAGGACTTGACGGTACCCCACATCCTTCTAGAGGAGCCTGTCCTGTAACCGATACCCCTCGTTCAACCTCACCATTTTTAG--TCTATCAGCCTGTATACTTCCGTCGTCAGCCTACCGCGTGA-GCGAA---T--AGTAAGCTTAATGTC---ACCCACCAA-----------TACGTCAGGTCAAAGTGCAGCAAATAAAATGGC-AAGAGATGGGCTACACTTTCT-ACTATAGAAAA-CACGAAAAACTAT--GTGAAACCATACTTAGAAGGTGGATTTAGCAGTAAGGGCGGAATA-GAATACCCCCCTTAAC-CCGGCACT-GGGGTGTGTACACACCGCCC--GTCACCCTCTTCAACAAACTTCACCA--AGTATTTAACACCATCTA----CTAAATAGAAGAGGTAAGTCGTAACATGGTAAGTATACCGGAAGGTGTGCTTGGAAAAGAACATAGCTTAAA-CAAAGCACTTCGCTTACACCGAAGCG-CCGTCTGTTA-AACCGGACTGTTCTGA---------------------------------------------------------------------------------------------------------------------------------------------------------------------------------------------------------------------------------------------------------------------------------------------------------------------------------------------------------------------------------------------------------------------------------------------------------------------------------------------------------------------------------------------------GCCGAAAATCTAGCCCACCTCATTTTC-----------TCCTTTTAAACCCCAA-TCAAAATATTTCAACAGCCCAGTAAAGAAGATTAAAAAACTTTTAAG-AGCTATAAACC-GTACCGCAAGGGAGAG-ATGAAATAAAAATGAAACAAATCTC--AAGCACAAAAAA--GTAGAGATTCCCTCTCGTACCTTTTGCATTATGGTTTAGCTAGTCTAAT-TAGGCAGAAAGA-TCTTAAGTCTAACCCCCCGAAACTAAGTGAGCTATTTTGGGGCCGCTTAAT-GAGCTAACCCATCTATGTTGCAAGATAGTGGGATGACCCCAAAATAGAGGTGATATACTTAACAAACTTAGTTATAGCTGGTTTCTCAAGAAAAGAATTTAAGTCCAACCTAAAG--TAATTCTTGATC-CCCATAAATCA--CCCCACCACTTTAGAGCAATTCAAATGAGGTACAGCCCATTTGATACAGGATACAACCTTAACTAACGGGTAA---CATTAAATCTACACCC---CCAAGTAGGCCTAAAAGCAGCCACCCT-TTAAAAAGCGTCAAAGCTTAATCATG-----TTAGTATCAATTTTAA--ACCTTCCAT-TGACCCCT----TTAACTTTACTGAGAATTTCTATATCTT---ATAGAACATTTTATGCTAAAACTAGTAACAAGA-GAAA---ACTCCCTCCT--AATGCAAACACAAGCCAGCAAGAA-CCCGTCACTGACAACTAACAGA---CCTAAACAAGAGTAGTAA---CACCCCTAGAAAACCCTA---CTCCTCACAAC--TGTTAACCTAACACCAGAGCATTTCAGG-AAAGATTAAAAGAAAAA-GAAGGAACTCGGCAAAC-ACTAATCCCGCCTGTTTACC-AAAAACATCGCCTCTTGCCCCC---ATAAGAGGTCAAGCCTGCCCAGTGACT----TTGTTCAACGGCCGCGGTATCCTAACCGTGCAAAGGTAGCGTAATCACTTGTTTTATAAATGAAGACCAGTATGAAAGGCATCACGAGGATTAAACTGTCTCCTTTTTCCAATCAGTGAAACTAATCTCCCCGTGAAGAAGCGGGGGTTACCCTATAAGACGAGAAGACCCTATGGAGCTTAAAACATTAT-AACATCTGCCACCAAACTTCA----ACCACTCAGATGTCTCCCCAGATGGCACT--------TTGATTTTAT-GTTTTCGGTTGGGGTGACCGCGGAGAAAAACTGATCCTCCACGATGAAAGGGGCC-TTCCCCCTTAAACAATAAGCTACACCTTTATGTATCAAT-AAATTGACATCCATTGACCCAATA-ACTTGATTAACGAACCAAGTTACCCTAGGGATAACAGCGCAATCCACTTCAAGAGCCCCTATCGACAAGTGGGCTTACGACCTCGATGTTGGATCGGGGTACCCCGGTGGTGTAGCCGCTACTAAAGGTTCGTTTGTTCAA-CGATTAA
Psychophrynella_guillei_AMNH_A_165108__AY843720   -----------------------------------------------------------------------------------------------------------------------------------------------------------------------------------------------------------------------------------------------------------------------------------------------------------------------------------------------------------------------------------------------------------------------------------------------------------------------------------------------------------------------------------------------------------------------------------------------------------------------------------------------------------------------------------------------------CTTAAAGTCAATTTTTACTTAATTTACACATGCAAGTTTCTGCACCCCCG-TGTAAAACGCCC-TTAAA---CCCCCTTCAGG--GATAAGGAGCTGGTATCAGGCACAA-CAAACCGCCCAAAACACCTAGCTA-TGCCACGCCCACAAGGGTCAACAGCATGTGATCAGTATTAA-ACATAAACGACAGTTTGATTTAGTTAAAGTAAAT-AGAGCCGGCAAAA-CTGGTGCCAGCCGCCGCGGTTACACCATG-AGACTCAAATTGATTTA--TACCGGCGTAAAGCGTGATTAAAGCCTTAAAAATT------TTTAGGGTTGAAACTGGCT-TAAGCCGTGACATGCTTGCCCA-CTAAAAACTCACACAACGAAAGTTGCCCTAAT-TTAACCAACTTGAATTCACGATAGCTAGGACCCAAACTGGGATTAGATACCCCATTATGCCTAGCCCTAAAC-TTTTATTTACACCCACCTAC---ACGCCAGGGAACTACGAGC-AGCGCTTAAAACCCAAAGGACTTGACGGTACCCCACATCCACCTAGAGGAGCCTGTCCTATAATTGATAACCCCCGCTAAACCTTACCACTCTTAG--TTTATCAGCTTGTATACTTCCGTCTTCAGCTTACCTCGTGA-GCGTAATTC--AGTAAGCTTAATGCC-TACTCCGCCAA-----------TACGTCAGGTCAAAGTGCAGCTAATACAGTGGA-AAGAGATGGGCTACACTCTCT-AACCTAGAGGA-TACGAAAGACTAT-GCTGAAATC-ATACCAGAAGGCGGATTTAGAAGTAAAAAGGAAACA-AAGAGTCCTTTTTAAC-CTGGCCCT-GGGGTGTGTACACACCGCCC--GTCACCCTCTTCAAAAAATACCAATT--AGTATATAACACTTTTT-----TGACAAAGAAGAGGTAAGTCGTAACATGGTAAGTATACCGGAAGGTGTGCTTGGATAAAAATATAGCTTAAC-AAAAGCACCTCGCTTACACCGAACTA-ATGTCTGTTAAAACCTGACTATTTTGAGTTGTATCTACCTCGCCTTCGGGTCCTCAATTCCCCTTTAGTGGTATTGACGATCGGGAAAACTGGCCTATCGTCTTCTACAACAGGACCTGCCAGTGCCAGGGCAACTTCATGGGCTACAATTGTGGCAATTGCAAATTTGGTTTCATCGGCCCCAACTGTACTGTGAGAAGAACGATGATCAGGAAAGAGATCTTCAAGATGACTGTGGCAGAGAAGGACAAGTTCGTCGCCTACCTCAATCTGGCCAAACGCACCGTCAGTCCAGAATATGTCATCGCCACCGGGACCTACGAGCAAATGAATAATGGTTCTGACCCACTTTTTGCGGACATCAGTGTATACGACCTGTTTGTGTGGCTGCACTATTACGCCTCCAGGGATGCATTTCTGGAAGGTGACCTCGTGTGGGGAAATGTTGACTTTGCCCATGAAGCGCCAGCCTTTTTGCCATGGCACAGGTTCTTCTTGCTTCACTGGGAGCATGAAATTCAGAAGCTTGCAGGTG-----------------------GCCGATAATCTAGCCCTAATTTAACTAACGAGCCCCCTCTCCCCTCCGCTCGACTATAAAATATTTTAATAATTTAGTAAAGACGATAAAAAAATTAATCGG-AGCTATAGACATGTACCGCAAGGGAACA-ATGAAATAATAGTGAAACATCTT----AAGCACAAAAAA--GTAAAGACCAACTCTTGTACCTTTCGCATCATGGTTTAACAAGTCTAAT-TAAGCAAAATGA-TTTAAAGTTTTACATCCCGAAACTAGGTGAGCTACTCGAGGACAGCTTCAT-GAGCAAACCCGTCTCTGTTGCAAAAGAATGGGAAGATCCCCAAGTAGAGGTGACAGACCTAACGAACCTAGTGATAGCTGGTTACTCAAGAAAAGAATTTTAGTTCCTCTGAAAG---TCCCCTTAATT-GTATAAAATAA--ACCCAAGACTTTTATGTTACCCAAGTAAGGTACAGCTTACTTGGGATAGGGTACAACCTCCTCCACCGGGTAA--GCCATTCTACACGACGTAA-ATTTGTAGGCCTAAAAGCAGCCATCC---ACTACAGCGTCAAAGCTTATTTACA----TCCAAAACTAATAACTTG-ATTTTTCCC--GAGCCCC----TCCACAGTATTGAGTAATTCTATGCCTACCCATAGAATCTTCTATGTTAAAACTAGTAACAAGAAGCTA---GCCTTCTCTAA-AATGCCCGCATAACCCAGGCCTGAACTCAGCACTGGCTATTAACAG---CCTTCCACTAAAGAAGAAA---CTTTTCAAGCAAAATCTT----CTAAATAACC--TGTTAACCTAACACAAGCGCATTTCAAG-AAAGATTAAAAGAAAAT-GAAGGAACTCGGCAAAC-CACCACCCCGCCTGTTTACC-AAAAACATCGCCTCTTGAAGTAT--ATAAGAGGTCCAGCCTGCCCAGTGACT-----TGTTTAACGGCCGCGGTATCCTAACCGTGCGAAGGTAGCGTAATCACTTGTCTTTTAAATAAAGACTAGTATGAAAGGCATCACGAGGGTCAAACTGTCTCCTTTTTCTAATCAGTGAAACTAATCTTCCCGTGAAGAAGCGGGAATTCCTCTATAAGACGAGAAGACCCTATGGAGCTTTAAACTGTAA-ATTATTGGCTTATCTCCCCTAGACTCCTCCAGAAATTTAACATTTTTAAGCCAA--------TTAATTGTAC-GTTTTAGGTTGGGGTGACCTAGGAGAAAAACTAATCCTCCTAGCTGAT-ACGG--GCTAAACCCTAAGAAAAAAGCCACAACTTTAATTATCAAT-AAATTGACATCAATTGACCCAGTC-CGCTGAGCAACGAACCAAGTTACCCTAGGGATAACAGCGCAATCTACTTCAAGAGTTCCTATCGACAAGTGGGTTTACGACCTCGATGTTGGATCAGGGTATCCGAGTGGTGCAGCCGCTACTAAAGGTTCGTTTGTTCAA-CGATTAA
Noblella_peruvianus_KU173495__EF493714   ---------------------------GAGGTTTATTTCCCTCGTAACAATGCTGTGGAATGGAAGCCTCACTGTTCTACATGTGACGTTTGCAATTCCTCCAGAATTTGGGGTAAACGAAAGGGAACATTGCACCAAAACTCTCTCATCAAAAAGAGAAAACACAATGTGGAACATGTA---AACAAGAACAAAAATGGTAAAATCTCACCCCTCTGGAAGAAGAATAGAACCCTGAGTCAAATCAAGAACAATTGCAAACACTTCCATCTTGACTCCAATTTACTGGTTGTTGACTTTCCTTCTGATTTTATGAAGTCAGTCACTTGCCAGGTGTGTGAACACATACTATCTGATCCAGTGCAAACCTCATGCAAACATTTGTTCTGCAGGATTTGCATCCTCAAATACTTCAAGATTATGGGTTGCTACTGCCCATCGTGCAGACACACTTGCTTCCCAACGGACCTTGCACCGCCAGTGAAGTCCTTTCTTAACATTTTAAACTCCCTAGTGTTAAAGTGCACAGTGACCGGATGTGATGAGGAAATCCTGCTTGGAAAATACTCTCAACATATATCTAAACATAAAGAAATCAAAGGTAAAGATGCC---------------------------------------------------------------------------------------------------------------------GAAAAC-GCCC-TTCCC--CCCCGAAGGGGGGGAAATTGGAGCTGGTATCAGGCACTC-CCCCTTGCCCAAGACACCTAGCCT-CGCCACGCCCACAAGGGTCTTCAGCA-GTGATTAACATTAA-ATATAAACGCCAGTTTGATTTAGTTAAAGTAACCTAAGGTCGGCAAACACTGGTGCCAGCCGCCGCGGATATACCATGCGGACCCAAATTGATTGC-CTCCCGGCGTAAAGCGTGATTAAAG-CTATAATTAA------ACTAGGGTCGAAACTAAAC-CAAAATGTAAAATTATCGTTTT-ACGTAAGCCC-AGACACGAAAGTTACCCTACA----GCCAACTTGAACTCACGACAGCTAGGGCCCAAACCGGGATCAGATACCCCGCTATGCCTAGCCGTAAAC-TTTTACTTACACCCTCTC-----TCGCCAGGGTACTACGAGC-CACGCTTGAAACCCAAAGGACTTGACGGTGCCCCATACCCATCTAGAGGAGCCTGTCCTGCAATCGATGACCCCCGCTTAACCTTACCACATTAGG--CTTCTCAGCTTGTATACTTCCGTCTTC-GCTTACCGCATGA-GAGTCTCTT--AGTAAGCCCAGTGGC--AACCCGCCAA-----------TATGACAGGTCAAAGTGCAGCTAATAATGTGGA--TGCGATTGGCTACATTTTCTAATTCTAGAACA-CACGAAATA-CGC-ATTGAAATTTGCTTATGAAGGTGGATTTAGTAGTAAAAAGAAAATA-GAGCGTTCTTTTTAAC-CCGGTAATTGGGGTGTGTACAAACCGCCC--GTCACCCTCTTCAAAAAAGAATCATCTAAGTAATTAACATTTTTCT----CTCCCAAGACGAGGCAAGTCGTAACATGGTAAGTATACCGGAAGGTGTACTTGGATAAAAATATAGCTTAAC-TAAAGTGCCTCGCTTACACCGAGCCC-ATGCCTACTAACACCGGGCTATTTTGA-----------------TTCGGGTCCTCAGTTCCCTTTTAGTGCTATTGACGATCGGGAAAACTGGCCTATTGTCTTCTACAACAGGACCTGCCAATGCCGGGGCAACTTCATGGGCTACAATTGTGGCGATTGTAAATTTGGTTTTATCGGACCCAACTGTACTGTGAGAAGAACGATGATCAGGAAAGAGATCTTCAAGATGACTGCGGTGGAGAAGGACAAGTTCATCGCCTATCTCAATCTTGCCAAACGCACTGTCAGTGCAGACCATGTCATCGCCACCGGGACCTACGAGCAAATGAATAATGGTTCTGACCCACTTTTTGCCGACATCAGCGTGTACGACCTGTTTGTGTGGCTGCACTATTATGCCTCCAGGGATGCATTCCTAGAAGGTGACCTCGTGTGGAGGGATGTTGACTTCGCCCATGAGGCACCAGCCTTTTTGCCATGGCACAGGTTCTTCTTGCTTCACTGGGAGCATGAAATTCAGAAGCTTACAGGTGAT---------------------GCTGACAATTTAGCCCAACCAATCTGCA-TACCCTCAGTAAACACTTCTTCTTCCATAAAATATTTTTCTGGTTTAGTAAAGACGATAGAAATACTAATTGG-CGCCATAAGCACGTACCGCAAGGGAACC-ATGAAATAATAATGAAAAACTGT----AAGCACAAAAAA--GTAAAGACTAACCCTTGTACCTTTTGCATCATGGTTTAACAAGTCTAAC-TAAGCAAAAAGA-TTTTAAGTTTAACTCCCCGAAACTACGTGAGCTACTTAAAGACAGCCTTCC-TGGCCAACCCGTCTCTGTTGCAAAAGAGTGGAAAGATCTTTAAGTAGAGGTGATATACCTATCGAACCTAGTGATAGCTGGTTACTCGAGAAAAGAATTTAAGTTCAACTAAAAG--TCTCCTTTATGC-TTAGCAAATTT--TGATAAGACTTTTATGCTAGTCAAATAGGGCACAGCCTATTTGAAACAGGATACAACCTCTGCCAATGGGTAA-----GTCAATTTGTACACAA-GCCAGTCGGCCTAAAAGCAGCCACCA---CCTAAAGCGTCGAAGCTTTCTTGCA---TAACAATACTAATTCCTTA-ACTTTTCCCACGAACCCC----TCATCAGTACCGAGTACTTCTATACTTTT--ATAGAACTTTTTATGTTAAAACTAGTAACAAGAAGCTA---AACTTCTCTAA-AATGTATCTGTAAACCAGGTTGGGACCCGACACTGGTAATTAACA-----CCCTTACTAAAGAAATACCCCCCCCCCAAGCAAATTTTT---CTTTTACCACC--TGTTAACCTAACACAAGAACATTACAAG-AAAGACTCTAAAAAAAA-GAAGGAACTCGGCAAAC-ATCGATCTCGCCTGTTTACC-AAAAACATCGCCTTTTGCAATTT--ATAAAAGGTCCAGCCTGCCCAGTGACT-----TGTTCAACGGCCGCGGTATCCTAACCGCGCGAAGGTAGCGTAATCACTTGTTTTCTAAATCAAGACTAGTATGAACGGCACCACGAGGATCCAACTGTCTCCTTTTTTCCCTCAGTGAAACTAATCTCCCCGTGAAGAAGCGGGGATTCACATATAAGACGAGAAGACCCTATGGAGCTTCAAACTATAG-GCCACCCACA--------------------ACAGATTTATATCGACATC-------------TTGGTCCTAATGTTTTAGGTTGGGGTGACCCAGGAGAAAAACTTACCCTCCTGACTGAACACGG--AATTTTTCCTTAGCAAAAAATTACACTTTTAAGCATCAAC-ATATTGACACTCATTGATCCAGTT-TTCTGATCAACGAACCAAGTTACCCTAGGGATAACAGCGCAATCTACTTCAAGAGTCCCTATCGACAAGTGGGTTTACGACCTCGATGTTGGATCAAGATATCCCAGTGGTGCAGCCTCTACTAACGGTTCGTTTGTTCAA-CGATTAA
Psychrophrynella_wettsteini_KU183049_EU186696   ---------------------------GAGGTTTATTTTCCTCGTAACAATGCTGTGGAATGGAAGCCTCACTGTTCCACATGTGACGTTTGCAATTCCTCCAGAATTTGGGGTAAGCGAAAGGGAACAATGCACCAAAACTCTCTCATTAAAAAGCGGAAACTCAATGTGGAACATGGA---AAGAAGAACAAAAATGGTAAAATCTCACCCCTCTGGAAGAAGAATAGAACCCTGAGTCAAATCAAGAACAATTGCAAACATTTCCATCTTGACTCCAATTTACTTGTTGTTGACTATCCTTCTGATTTTATGAAGTCAGTGACTTGCCAGGTGTGTGAACACATATTATCTGATCCAGTGCAAACCTCATGCAAACATTTGTTCTGCAGGATTTGCATCCTCAAATACTTCAAGATTATGGGTTGCTACTGCCCATCTTGCAGACACACTTGCTTCCCAACGGACCTTGCACCGCCAGTGAAGTCCTTTCTTAACATTTTAAACTCCTTGGTGTTAAAGTGCACAGTGACCGGATGTGATGAGGAAATCCTGCTTGGAAAATACTCTCAACATATGTCTAAACATAAAGAAATCAAAGGTAAAGATGCC----------------------CGAACCCTAAAAAGTCCTAAAAACACAAAGGCTTGGTCCTGGCCTTAAAATCAATTTTTACTTAACTTACACATGCAAGCCTCCACACCCCCG-TGAAAAC-GCCC-TTAAA---CCCC-TTCAGG--GGTAAGGAGCTGGAATCAGGCACAA-TAATTTGCCCAAGACACCTAGCTA-TGCCACACCCACAAGGGTCAACAGCA-GTGATTAATATTAA-ATATAAACGTCAGTTTGACTTAGTCAAAGTAAAA-AGAGCCGGCAAAA-CTGGTGCCAGCCGCCGCGGTTACACCACG-AGACTCAAATTGATTTT--CATCGGCGTAAAGCGTGATTAAAGCCTTTAATAT-------TCTAGGGCTAAAACTGAAC-TAAGCTGTGATATGCTTGTTT--CTAAAAACTC-ACACACGAAAGTTGCCCTAAC-TCGACCCACTTGAACTCACGATACCTGGGGCCCAAACTGGGATTAGATACCCCACTATGCCCAGGCTTAAAC-TTTAAATTACACCTCTCT-----TCGCCAGGGAACTACGAGC-AACGCTTAAAACCCAAAGGACTTGACGGTACCCCATACCCACCTAGAGGAGCCTGTCCTATAATTGATGACCCCCGCTATACCTTACCACTTTTTG--CCTTTCAGCTTGTATACTTCCGTCTTCAGCTTACCCCGTGA-GCGCAACTC--AGTGAGCTTAATGCC-AACTTCGACAA-----------TACGTCAGGTCAAAGTGCAGCTAATAAAGTGGA-AAGAGATGGGCTACACTCTCT-AACCTAGAGAA-AACGAAAGACTAT-GCTGAAACC-ATATCCAAAGGCGGATTTAGAAGTAAAAAGAAAACA-ATGAGTTCTTTTTAAC-CTGGCCCT-GGGGTGTGTACACACCGCCC--GTCACCCTCTTCGAGAAAGTACAGACT-AGTATTTAACATATCTTT----AAAGAAAGAAGAGGCAAGTCGTAACATGGTAAGTATACCGGAAGGTGTGCTTGGACAAAAATATAGCTTAAT-AAAAGCACCTCGCTTACACCGAGCTA-ATGTCTGTTAAAACCTAACTATTTTGA-----------------TTCGGGTCCTCAATTCCCCTTTAGTGGTATTGACGATCGGGAAAACTGGCCTATTGTCTTCTACAACAGGACCTGCCAATGCCAGGGCAACTTCATGGGCTACAATTGTGGCAATTGCAAATTTGGTTTCATTGGCCCCAACTGTACGGTGAGAAGAACGATGATCAGGAAAGAGATCTTCAAGATGACTGTGGCAGAGAAGGACAAGTTTGTCGCCTACCTCAATCTGGCCAAACGCACCGTCAGTCCAGACTATGTCATCGCCACCGGGACCTACGAGCAAATGAATAATGGTTCTGACCCACTTTTTGCGGACATCAATGTGTACGACCTGTTTGTGTGGCTGCACTATTATGCCTCCAGGGATGCATTCCTAGAAGGTGACCTTGTGTGGGGAGATGTTGACTTTGCCCATGAAGCGCCAGCCTTTTTGCCATGGCACAGGTTCTTTTTGCTTCACTGGGAGCATGAAATTCAGAAGCTTACAGGTGAC---------------------GCCAATAACCTAGCCCCAATTTTACTTATGAGCCTCACCCTCTCCCCGTCCCACCATAAAATATTTTAACAATTTAGTAAAGATGATTAAAAAATTAATCGG-AGCAACAGATATGTACCGCAAGGGAACA-GTGAAATAATAATGAAATACAATG---AAGCACAAAAAA--GTAAAGACTAACCCTTGTACCTTTCGCATCATGGTTTAACAAGTCTAAC-TAAGCAAAATGA-TTTTAAGTTTTACACCCCGAAACTAAGTGAGCTACTTGAGGGCAGCTTTTTCGAGCAAACCCGTCTCTGTCGCAAAAGAGTGGGAAGACCCCCAAGTAGAGGTGACATACCTAACGAACCTAGTGATAGCTGGTTACTCAAGAAAAGAATTTTAGTTCAACTGAAAG-TCTCATCAATTTC-CCGAA-ATATA--TCTCTAGACTTTTATGCTAGTCAAATAAGGTACAGCTTATTTGAAACAGGAGACAACCTCCACCACTGGGTAA---GTATATTTTTCCACGTAA-ATTCGTAGGCCTAAAAGCAGCCATC---AATCACAGCGTCAAAGCTTATTTACA---CTATTAAACTAATAACTAG-ATCCCCCTAC-GAACCCC----ACACCAATATTGAGTAATTCTATGTCCCC--ATAGAACTTTTTATGTTAAAACTAGTAACAAGAAGCTA---ACCTTCTCTAA-AATGTATGTATACATCAGGTCTGAACCCAGCACTGATTATTAACAGA-----CCCCCCAAAGAAGCAA---CTCCTCAAGTAAACCCTT----CTTAGCCAAC--TGTTAACCTTACACAAGAACATTTCAAG-AAAGATTAAAAGAAAAT-GAAGGAACTCGGCAAAC-ACCGATCCCGCCTGTTTACC-AAAAACATCGCCTCTTGTAAAAGT-ATAAGAGGTCCAGCCTGCCCAGTGACT-----TGTTTAACGGCCGCGGTATATTAACCGCGCGAAGGTAGCGTAATCACTTGTTTTTTAAATCAAGACTAGTATGAAAGGCATCACGAGGGTCAAACTGTCTCCTTTTTCTAATCAGTGAAACTAATCTTCCCGTGAAGAAGCGGGAATTACTATATAAGACGAGAAGACCCTATGGAGCTTCAAACTGTAA-GTCATTTGTCTACCCCTTCCTCT--ATTTCAGAAACATAACACCCAGGACTCA---------TTGACCCTAC-GTTTTAGGTTGGGGTGACCTAGGAGTAAAACTCACCCTCCTAGCTGAC-ACGG--GTTAGCCCCTAAGAAAAAAGCCACAACTTTAGCCATCAAT-AAATTGACATCTATTGACCCAGCA-CGCTGAGCAACGAACCAAGTTACCCTAGGGATAACAGCGCAATCTACTTCAAGAGTCCCTATCGACAAGTGGGTTTACGACCTCGATGTTGGATCAGGGTTTCCGAGTGGTGCAACCGCTACTGAAGGTTCGTT---------------

;
end;
